# Supplementary material for: Direct RNA sequencing coupled with adaptive sampling enriches RNAs of interest in the transcriptome
Source: Nat Commun. 2024 Jan 11;15:481. doi: 10.1038/s41467-023-44656-3 (PMC10784512; doi:10.1038/s41467-023-44656-3)
Supplement: Supplementary file 3 — Supplementary Datasets [file 41467_2023_44656_MOESM3_ESM.xlsx]

## Sheet: Supplementary Data 1
Supplementary Data 1: Enrichment of single RNA in an IVT pool
	Runs	channels
		bulk	AS
	GAPDH_1s	257-512	1-256
	GAPDH_3-5s	257-512	1-256
	GAPDH_6-5s	257-512	1-256
Reads Count		GAPDH	ACTB	18S	ENO2	row sum		Base count		GAPDH	ACTB	18S	ENO2	row sum
GAPDH_1s	bulk 1	15273	5769	15315	56110	92467		GAPDH_1s	bulk 1	11629426	4110173	15139182	43058612	73937393
	sr_nd	12197	3887	9358	25409	50851			sr_nd	9282835	1128768	9559083	16053477	36024163
	ub	2958	3887	7613	37015	51473			ub	794139	1061862	2092842	10057985	14006828
GAPDH_3.5s	bulk 2	16227	4799	14610	67623	103259		GAPDH_3.5s	bulk 2	14099384	4319660	16983025	67564259	102966328
	sr_nd	19867	1723	4207	13988	39785			sr_nd	16930363	633881	2299965	5555197	25419406
	ub	2776	4428	14846	78634	100684			ub	908570	1648702	5463916	29260963	37282151
GAPDH_6.5s	bulk 3	16149	5859	15707	59420	97135		GAPDH_6.5s	bulk 3	12095081	4114712	15834988	43861617	75906398
	sr_nd	17252	2485	4601	22209	46547			sr_nd	12438601	752807	1936341	6000671	21128420
	ub	1914	4176	12616	48920	67626			ub	615194	1545621	4667389	18112875	24941079

## Sheet: Supplementary Data 2
Supplementary Data 2: Depletion of RNA(s) in an IVT pool
Runs	channels
	bulk	AS
ENO2_2s	257-512	1-256
ENO2_2.5s	257-512	1-256
ENO2_3.5s	257-512	1-256
ENO2_4.5s	257-512	1-256
ENO2+GAPDH_3.5s	1-128, 385-512	129-384
Reads Count		GAPDH	ACTB	18S	ENO2	row sum			Bases count		GAPDH	ACTB	18S	ENO2	row sum
ENO2_2s	bulk	12554	3758	11184	54580	82076			ENO2_2s	bulk	11145703	3392161	12728859	54647457	81914180
	sr_nd	16682	5061	15099	12730	49572				sr_nd	14768494	4552547	17298781	9779759	46399581
	ub	23	3	16	55230	55272				ub	14420	1976	10294	16804451	16831141
ENO2_2.5s	bulk	15120	5540	14263	53867	88790			ENO2_2.5s	bulk	11571901	3927734	14490510	41230474	71220619
	sr_nd	17787	6637	16872	18237	59533				sr_nd	13615195	4734666	17194555	8815147	44359563
	ub	35	15	33	41758	41841				ub	21808	8745	20752	13154731	13206036
ENO2_3.5s	bulk	13323	3656	11865	56695	85539			ENO2_3.5s	bulk	11389802	3121116	13463131	55871894	83845943
	sr_nd	17268	4595	15311	12006	49180				sr_nd	14805678	3972268	17133074	5937914	41848934
	ub	14	3	23	55412	55452				ub	9279	2091	15092	20634776	20661238
ENO2_4.5s	bulk	11989	3601	10952	50139	76681			ENO2_4.5s	bulk	10485705	3311126	12862483	50833929	77493243
	sr_nd	15362	4556	13713	9987	43618				sr_nd	13497728	4185258	15838675	5021279	38542940
	ub	15	4	13	50349	50381				ub	9662	2955	8438	18542186	18563241
ENO2+GAPDH_3.5s	bulk	12113	3619	11429	52850	80011			ENO2+GAPDH_3.5s	bulk	11362803	3647121	14384753	56108517	85503194
	sr_nd	4268	4532	14420	12786	36006				sr_nd	2495468	4343143	17803513	9454990	34097114
	ub	10165	2	4	51152	61323				ub	4081878	1370	2463	18765410	22851121

## Sheet: Supplementary Data 3
Supplementary Data 3: Enrichment of 5% of transcripts in candida albicans
Transcript	bulk_count	accept_count	reject_count	length	transcript_of_interest
orf19.1002::orf19.1002	16	1	14	2876	NA
orf19.1007::KCS1	4	2	4	1424	NA
orf19.100::orf19.100	5	1	3	1510	NA
orf19.1010::MNT3	19	2	17	1280	NA
orf19.1011::MNN21	32	5	20	2380	NA
orf19.1012::orf19.1012	60	13	64	620	NA
orf19.101::RIM9	16	3	14	1187	NA
orf19.1026::orf19.1026	7	0	2	1212	NA
orf19.1027::PDR16	22	1	26	1424	NA
orf19.102::orf19.102	3	0	4	1346	NA
orf19.1030::orf19.1030	37	10	17	1411	NA
orf19.1031::HMG1	16	13	3	3886	1
orf19.1032::SKO1	1	0	0	2261	NA
orf19.1033::STR2	17	4	18	1921	NA
orf19.1034::orf19.1034	206	26	197	711	NA
orf19.1035::WAR1	2	1	4	3499	NA
orf19.1036::MNS1	12	2	11	2354	NA
orf19.1037::orf19.1037	30	2	20	2061	NA
orf19.1039::BET4	5	1	6	1542	NA
orf19.1040::MAD2	6	2	10	859	NA
orf19.1041::orf19.1041	2	0	3	1726	NA
orf19.1042::POR1	213	25	197	1071	NA
orf19.1043::orf19.1043	40	6	35	1454	NA
orf19.1045::orf19.1045	3	1	1	1171	NA
orf19.1047::ERB1	8	4	0	2657	1
orf19.1048::IFD6	18	2	14	1168	NA
orf19.1049::orf19.1049	5	0	6	699	NA
orf19.104::orf19.104	2	0	0	1102	NA
orf19.1050::orf19.1050	1	1	3	1336	NA
orf19.1051::HTA2	286	22	245	553	NA
orf19.1052::orf19.1052	326	33	315	575	NA
orf19.1053::orf19.1053	8	3	20	2259	NA
orf19.1054::orf19.1054	10	2	4	1301	NA
orf19.1055::CDC3	41	27	9	1721	1
orf19.1057::orf19.1057	25	5	18	692	NA
orf19.1058::orf19.1058	45	8	55	1180	NA
orf19.1059::HHF1	191	32	143	469	NA
orf19.105::HAL22	8	0	3	1228	NA
orf19.1061::HHT21	226	28	228	544	NA
orf19.1062::orf19.1062	3	0	5	1975	NA
orf19.1063::orf19.1063	10	2	8	1549	NA
orf19.1064::ACS2	139	22	135	2264	NA
orf19.1065::SSA2	221	38	188	2082	NA
orf19.1066::GIG1	13	0	15	1200	NA
orf19.1067::GPM2	240	29	246	968	NA
orf19.1069::RPN4	5	3	4	2027	NA
orf19.1070::orf19.1070	5	1	9	1811	NA
orf19.1075::orf19.1075	3	0	2	1445	NA
orf19.1077::ATM1	6	0	1	2492	NA
orf19.1078::HBR2	27	8	43	1590	NA
orf19.1080::orf19.1080	1	0	0	1958	NA
orf19.1082.1::orf19.1082.1	147	7	85	637	NA
orf19.1082::orf19.1082	2	0	3	738	NA
orf19.1083::orf19.1083	12	1	8	1065	NA
orf19.1084::CDC39	14	11	2	7251	1
orf19.1085::orf19.1085	55	6	38	1036	NA
orf19.1086::orf19.1086	8	6	8	2261	NA
orf19.1087::orf19.1087	6	0	6	2583	NA
orf19.1089::PEX11	5	2	7	1051	NA
orf19.1091::NOP8	1	0	3	2226	NA
orf19.1092::orf19.1092	10	2	7	1905	NA
orf19.1095::GLE2	20	6	17	1373	NA
orf19.1097::ALS2	81	13	0	8163	1
orf19.109::orf19.109	10	2	6	1671	NA
orf19.10::ALK8	2	0	2	1734	NA
orf19.1105.2::PGA56	207	16	119	577	NA
orf19.1105::orf19.1105	22	21	78	1392	NA
orf19.1106::orf19.1106	2	1	0	2354	NA
orf19.1107::orf19.1107	12	3	13	848	NA
orf19.1108::HAM1	55	9	33	815	NA
orf19.1109::orf19.1109	19	7	11	605	NA
orf19.1110::orf19.1110	5	0	6	1217	NA
orf19.1111::orf19.1111	13	3	12	799	NA
orf19.1112::BUD7	8	1	4	2612	NA
orf19.1113::orf19.1113	1	0	1	1431	NA
orf19.1114::orf19.1114	6	2	11	828	NA
orf19.1115::GUK1	9	3	8	754	NA
orf19.1116::orf19.1116	23	6	30	856	NA
orf19.1117::orf19.1117	11	0	8	1275	NA
orf19.1119::MTR10	14	2	14	3062	NA
orf19.111::CAN2	2	0	4	1874	NA
orf19.1121::orf19.1121	12	4	23	968	NA
orf19.1124.2::orf19.1124.2	2	2	3	1083	NA
orf19.1133::MSB1	2	0	1	4485	NA
orf19.1135::CAS1	10	2	2	2673	NA
orf19.1136::orf19.1136	16	4	11	635	NA
orf19.1137::orf19.1137	10	1	9	788	NA
orf19.1139::orf19.1139	8	0	2	3228	NA
orf19.113::CIP1	1	0	2	1044	NA
orf19.1140::orf19.1140	40	9	29	967	NA
orf19.1142::AVT4	3	0	2	2314	NA
orf19.1143::orf19.1143	3	5	4	1347	NA
orf19.1144::orf19.1144	15	2	16	3783	NA
orf19.1148::orf19.1148	2	0	2	1367	NA
orf19.1149::MRF1	81	8	77	1241	NA
orf19.114::orf19.114	2	0	1	1311	NA
orf19.1150::orf19.1150	1	0	0	2015	NA
orf19.1152::orf19.1152	66	2	71	987	NA
orf19.1153::GAD1	133	85	22	1809	1
orf19.1154::EGD1	373	52	368	721	NA
orf19.1155::DPP2	3	0	2	1458	NA
orf19.1160::orf19.1160	3	2	9	789	NA
orf19.1161::PLD1	14	3	8	5364	NA
orf19.1162.1::orf19.1162.1	3	0	0	1001	NA
orf19.1162::orf19.1162	58	7	56	525	NA
orf19.1163::orf19.1163	2	0	2	1439	NA
orf19.1164::GAR1	66	16	28	778	NA
orf19.1166::CTA3	9	3	13	4300	NA
orf19.1168::ZCF3	4	0	6	668	NA
orf19.1169::orf19.1169	4	0	0	1855	NA
orf19.1170::ARO7	5	1	3	1289	NA
orf19.1177::orf19.1177	15	13	12	1323	NA
orf19.1178::orf19.1178	2	0	8	903	NA
orf19.1179::orf19.1179	112	51	88	363	NA
orf19.117::orf19.117	9	0	7	1824	NA
orf19.1180::orf19.1180	18	4	17	1597	NA
orf19.1181::orf19.1181	1	1	3	1088	NA
orf19.1182::orf19.1182	2	0	0	914	NA
orf19.1183::orf19.1183	4	1	8	1859	NA
orf19.1185::orf19.1185	9	2	10	1248	NA
orf19.1186::orf19.1186	7	0	3	1071	NA
orf19.1187::CPH2	12	14	4	3167	1
orf19.1189::orf19.1189	65	9	63	3456	NA
orf19.118::FAD2	23	24	7	1611	1
orf19.1190::STV1	39	5	33	3448	NA
orf19.1191::orf19.1191	6	1	7	2525	NA
orf19.1192::DNA2	3	0	1	4382	NA
orf19.1193::GNP1	151	18	125	1899	NA
orf19.1195::orf19.1195	3	1	1	2565	NA
orf19.1196::PKH3	6	0	4	2881	NA
orf19.1198::orf19.1198	11	2	8	762	NA
orf19.1199::NOP5	25	22	10	1804	NA
orf19.119::orf19.119	1	0	0	1105	NA
orf19.11::orf19.11	10	1	8	878	NA
orf19.1200::orf19.1200	26	7	15	1170	NA
orf19.1201::orf19.1201	33	5	28	1537	NA
orf19.1202::orf19.1202	4	0	0	1435	NA
orf19.1203.1::orf19.1203.1	23	8	18	535	NA
orf19.1203::SRO77	10	1	13	3327	NA
orf19.1204::orf19.1204	10	4	7	1714	NA
orf19.1208::orf19.1208	2	1	0	1433	NA
orf19.120::orf19.120	1	0	0	948	NA
orf19.1210::orf19.1210	11	0	8	1797	NA
orf19.1212::orf19.1212	18	1	16	1813	NA
orf19.1214::orf19.1214	51	43	18	1485	1
orf19.1217::orf19.1217	3	1	4	3249	NA
orf19.121::ARC18	30	6	31	661	NA
orf19.1220::RVS167	42	26	10	1600	1
orf19.1221::ALG2	11	0	7	1611	NA
orf19.1223::DBF2	3	1	2	2696	NA
orf19.1224::FRP3	2	1	5	1275	NA
orf19.1225::PEX22	5	1	3	857	NA
orf19.1229::orf19.1229	49	11	39	3517	NA
orf19.122::CDC20	10	3	14	2929	NA
orf19.1232::VRG4	16	10	9	1759	1
orf19.1233::ADE4	10	1	11	1926	NA
orf19.1234::FGR6-10	1	0	0	1814	NA
orf19.1235::HOM3	37	9	34	2072	NA
orf19.1236::GVP36	18	2	18	1268	NA
orf19.1237::ARO9	3	0	1	1730	NA
orf19.1238::TUB4	5	0	8	1792	NA
orf19.1240::orf19.1240	29	5	14	8592	NA
orf19.1244::GYP2	4	0	2	3311	NA
orf19.1246::orf19.1246	17	1	10	3558	NA
orf19.1247::orf19.1247	9	2	9	838	NA
orf19.1248::orf19.1248	20	4	21	1102	NA
orf19.1249::orf19.1249	5	1	5	962	NA
orf19.124::CIC1	1	5	0	1387	1
orf19.1250::orf19.1250	3	0	0	1073	NA
orf19.1251::BRN1	4	1	1	2352	NA
orf19.1252::YME1	97	87	33	2375	1
orf19.1253::PHO4	4	0	5	2293	NA
orf19.1254::SEC23	56	43	21	2459	1
orf19.1258::orf19.1258	1	2	3	1009	NA
orf19.1259::orf19.1259	9	6	11	4629	NA
orf19.125::EBP1	210	151	61	1338	1
orf19.1260::LEA1	2	0	2	970	NA
orf19.1261::CGT1	1	1	4	1664	NA
orf19.1263::CFL1	1	0	3	3599	NA
orf19.1264::CFL2	3	0	0	2454	NA
orf19.1265::orf19.1265	2	0	4	3972	NA
orf19.1267.1::orf19.1267.1	20	3	14	413	NA
orf19.1267::orf19.1267	37	6	17	1599	NA
orf19.1272::orf19.1272	4	3	9	1541	NA
orf19.1273::orf19.1273	32	8	42	480	NA
orf19.1275::GAT1	9	3	8	2693	NA
orf19.1276::orf19.1276	4	0	9	798	NA
orf19.1277::orf19.1277	20	0	15	1811	NA
orf19.1279::CDS1	2	1	1	1636	NA
orf19.1280::SUI1	42	4	35	788	NA
orf19.1281::orf19.1281	4	0	2	1004	NA
orf19.1282::CKS1	15	2	15	840	NA
orf19.1283::MEC1	4	1	0	7111	NA
orf19.1285::orf19.1285	21	5	24	3554	NA
orf19.1288::FOX2	1	0	0	2947	NA
orf19.1289::SCT1	31	5	19	2640	NA
orf19.1290::XKS1	82	15	72	2045	NA
orf19.1291::ABZ1	18	3	14	2854	NA
orf19.1295::VAS1	44	6	50	3519	NA
orf19.1297::orf19.1297	1	1	3	2546	NA
orf19.1298::NUP84	4	1	2	2674	NA
orf19.1299::RPN6	25	5	22	1393	NA
orf19.1300::orf19.1300	2	1	3	1493	NA
orf19.1301::orf19.1301	4	1	9	737	NA
orf19.1304::orf19.1304	1	1	0	1096	NA
orf19.1305::orf19.1305	6	1	10	1641	NA
orf19.1306::orf19.1306	7	2	4	1157	NA
orf19.1308::orf19.1308	2	1	0	1862	NA
orf19.1309::orf19.1309	10	2	9	623	NA
orf19.130::VPS15	7	1	6	4834	NA
orf19.1310::orf19.1310	1	0	0	1872	NA
orf19.1311::SPO75	5	1	1	2721	NA
orf19.131.2::orf19.131.2	36	2	39	635	NA
orf19.1313::CDR3	4	0	4	1470	NA
orf19.1314::orf19.1314	66	7	44	1594	NA
orf19.1317::OSH3	15	0	3	2837	NA
orf19.1323::orf19.1323	8	2	3	2631	NA
orf19.1324::RAD2	3	1	2	3055	NA
orf19.1325::ECM38	5	0	2	2033	NA
orf19.1326::orf19.1326	1	0	1	2372	NA
orf19.1327::RBT1	2	0	0	2479	NA
orf19.132::orf19.132	10	4	10	2058	NA
orf19.1330::orf19.1330	1	0	0	1820	NA
orf19.1331::HSM3	21	5	19	1600	NA
orf19.1332::SNG4	6	1	7	1978	NA
orf19.1333::SNG3	18	2	5	1973	NA
orf19.1334::orf19.1334	2	0	1	2905	NA
orf19.1335::orf19.1335	4	0	4	3294	NA
orf19.1336.2::orf19.1336.2	13	0	14	608	NA
orf19.1336::PUP3	61	7	51	978	NA
orf19.1338::orf19.1338	19	6	16	1242	NA
orf19.1339::CPY1	23	8	26	1967	NA
orf19.1340::orf19.1340	2	3	3	1191	NA
orf19.1342::SHM1	54	10	49	1551	NA
orf19.1343::MED16	3	1	3	3381	NA
orf19.1345::LIP8	1	0	0	2918	NA
orf19.1349::orf19.1349	1	0	0	1511	NA
orf19.1352::TIM22	18	6	40	1104	NA
orf19.1354::UCF1	1881	254	1619	968	NA
orf19.1355::orf19.1355	4	3	12	1680	NA
orf19.1356::orf19.1356	1	1	1	1481	NA
orf19.1357::FCY21	48	33	11	1829	1
orf19.1358::GCN4	106	117	17	1654	1
orf19.1359::orf19.1359	3	0	2	2249	NA
orf19.135::EXO84	8	2	10	2578	NA
orf19.1360.1::orf19.1360.1	30	4	32	456	NA
orf19.1360::orf19.1360	1	0	0	743	NA
orf19.1361::TIM23	2	0	3	955	NA
orf19.1362::SMM1	1	0	0	1541	NA
orf19.1364::orf19.1364	3	1	3	1539	NA
orf19.1365::orf19.1365	10	0	2	1903	NA
orf19.1367.1::orf19.1367.1	47	10	41	403	NA
orf19.1367::MTW1	9	1	3	1118	NA
orf19.1368::orf19.1368	21	0	10	2341	NA
orf19.1369::orf19.1369	2	0	3	1544	NA
orf19.136::QDR3	2	0	2	2372	NA
orf19.1371::orf19.1371	3	1	1	1573	NA
orf19.1372::orf19.1372	42	6	51	850	NA
orf19.1373::INP51	4	1	2	3246	NA
orf19.1374::orf19.1374	4	1	0	786	NA
orf19.1375::LEU42	67	7	63	1996	NA
orf19.1376::orf19.1376	10	1	3	1328	NA
orf19.1377::IPK2	3	1	5	1234	NA
orf19.1378::SUP35	57	10	54	2324	NA
orf19.137::orf19.137	78	9	75	1385	NA
orf19.1381::orf19.1381	95	9	79	1482	NA
orf19.1383::orf19.1383	3	0	1	2199	NA
orf19.1386::orf19.1386	14	1	2	716	NA
orf19.1387::orf19.1387	29	3	24	993	NA
orf19.1388::orf19.1388	4	0	5	773	NA
orf19.1389::orf19.1389	71	35	39	857	NA
orf19.1390::PMI1	39	3	28	1585	NA
orf19.1391::orf19.1391	1	0	0	698	NA
orf19.1392::orf19.1392	7	0	3	2558	NA
orf19.1393::orf19.1393	1	0	5	1779	NA
orf19.1394::orf19.1394	14	0	16	782	NA
orf19.1395::orf19.1395	32	3	28	1241	NA
orf19.1396::orf19.1396	10	1	2	1713	NA
orf19.139::TRA1	7	3	5	11746	NA
orf19.1400::orf19.1400	10	2	9	2500	NA
orf19.1401::EAP1	3	1	3	2372	NA
orf19.1402::CCT2	43	39	7	1754	1
orf19.1403::orf19.1403	2	0	4	1984	NA
orf19.1404::orf19.1404	3	0	6	1608	NA
orf19.1406::orf19.1406	5	0	1	1175	NA
orf19.1409.1::orf19.1409.1	403	63	352	1197	NA
orf19.1409.2::orf19.1409.2	3	0	1	775	NA
orf19.1411::orf19.1411	4	0	1	2277	NA
orf19.1412::orf19.1412	27	7	22	739	NA
orf19.1413::YFH1	16	5	32	772	NA
orf19.1414::orf19.1414	38	6	36	1038	NA
orf19.1416::COX11	14	1	14	1022	NA
orf19.1417::orf19.1417	7	1	10	464	NA
orf19.1418::SEC15	5	0	4	2793	NA
orf19.1420::orf19.1420	3	0	2	895	NA
orf19.1421::orf19.1421	3	0	0	702	NA
orf19.1422::FZO1	9	1	13	2890	NA
orf19.1426::orf19.1426	7	0	7	2691	NA
orf19.1427::orf19.1427	5	0	3	2260	NA
orf19.1428::DUO1	2	0	3	1134	NA
orf19.1429::SOH1	2	1	1	899	NA
orf19.1433::orf19.1433	83	11	95	1313	NA
orf19.1434::orf19.1434	11	3	3	2593	NA
orf19.1435::TEF1	1462	229	1859	1559	NA
orf19.1438::orf19.1438	2	0	0	1682	NA
orf19.1439::IPK1	2	0	3	1576	NA
orf19.1440::orf19.1440	21	6	18	1565	NA
orf19.1441::orf19.1441	6	0	4	2326	NA
orf19.1442::PLB4.5	4	1	6	2328	NA
orf19.1444::orf19.1444	5	0	7	1969	NA
orf19.1445::ESC4	1	1	4	3017	NA
orf19.1446::CLB2	9	3	4	1863	NA
orf19.1447::orf19.1447	1	0	0	2059	NA
orf19.1448.1::orf19.1448.1	10	5	16	540	NA
orf19.1448::APT1	85	15	76	742	NA
orf19.1449::orf19.1449	1	0	1	1046	NA
orf19.144::SNU114	46	35	9	3570	1
orf19.1451::SRB9	10	0	6	5095	NA
orf19.1453::SPT5	21	6	11	3071	NA
orf19.1457::orf19.1457	14	1	7	1580	NA
orf19.1458::orf19.1458	3	0	1	869	NA
orf19.1459::PPE1	13	1	14	1143	NA
orf19.145::RPB4	4	0	2	1350	NA
orf19.1460::orf19.1460	24	3	14	2198	NA
orf19.1461::orf19.1461	2	0	1	1648	NA
orf19.1462::SMP2	8	5	2	2494	NA
orf19.1464::BMT5	11	1	10	2289	NA
orf19.1465::orf19.1465	3	2	0	764	NA
orf19.1466::REX2	3	0	5	858	NA
orf19.1467::COX13	310	26	263	582	NA
orf19.1468::CDC55	19	0	19	2275	NA
orf19.1470::RPS26A	799	153	714	460	NA
orf19.1471::COX4	197	23	165	811	NA
orf19.1474::SLA1	15	1	12	3932	NA
orf19.1476::orf19.1476	1	0	5	1634	NA
orf19.1477::orf19.1477	26	2	17	633	NA
orf19.1478::STT3	19	5	12	2383	NA
orf19.1479::orf19.1479	5	0	2	2807	NA
orf19.147::YAK1	19	6	16	2885	NA
orf19.1480::orf19.1480	144	50	127	963	NA
orf19.1482::HSK3	9	4	13	527	NA
orf19.1483::orf19.1483	11	1	8	598	NA
orf19.1484::orf19.1484	4	0	0	1021	NA
orf19.1485::orf19.1485	12	0	5	577	NA
orf19.1486::orf19.1486	1	0	0	983	NA
orf19.1488::orf19.1488	1	1	0	1183	NA
orf19.1490.1::orf19.1490.1	1	0	0	2248	NA
orf19.1490::MSB2	3	4	1	5720	1
orf19.1491::orf19.1491	4	0	1	2795	NA
orf19.1492::PRP39	1	0	0	2403	NA
orf19.1493::RAD7	6	2	3	2066	NA
orf19.1494::RAD23	26	26	2	1691	1
orf19.1495::orf19.1495	4	3	9	1002	NA
orf19.1496::orf19.1496	3	2	1	1591	NA
orf19.1497::ZCF6	2	0	0	1686	NA
orf19.1500::orf19.1500	12	1	9	1748	NA
orf19.1502::orf19.1502	4	0	0	1333	NA
orf19.1504::orf19.1504	13	12	6	3174	NA
orf19.1505::orf19.1505	3	2	6	1343	NA
orf19.1507::AMN1	5	0	0	2808	NA
orf19.1509::ROD1	12	0	4	3148	NA
orf19.150::TIM17	16	0	2	970	NA
orf19.1513::FAB1	6	1	14	8011	NA
orf19.1514::orf19.1514	17	24	6	1480	1
orf19.1515::CHT4	24	4	6	1532	NA
orf19.1516::orf19.1516	27	0	28	2729	NA
orf19.1517::ARO3	48	9	43	1385	NA
orf19.1519::orf19.1519	7	6	3	3931	NA
orf19.151::TPO5	5	3	9	3206	NA
orf19.1522::orf19.1522	5	0	0	3646	NA
orf19.1525::orf19.1525	5	2	2	1630	NA
orf19.1526::SNF2	14	3	7	5323	NA
orf19.1528::orf19.1528	3	0	0	1295	NA
orf19.1531::orf19.1531	15	0	13	2556	NA
orf19.1532::SAM37	19	6	26	1326	NA
orf19.1533::orf19.1533	1	3	2	1625	NA
orf19.1534::orf19.1534	9	1	11	2657	NA
orf19.1535::orf19.1535	1	1	1	1517	NA
orf19.1536::orf19.1536	5	4	0	2466	1
orf19.1538::TLG2	8	2	4	1607	NA
orf19.1541::orf19.1541	4	1	0	3994	NA
orf19.1542::HEX3	7	0	8	2146	NA
orf19.1543::OPI1	24	5	16	1834	NA
orf19.1544::orf19.1544	21	3	16	946	NA
orf19.1545::orf19.1545	10	3	3	619	NA
orf19.1546::orf19.1546	12	3	7	955	NA
orf19.1547::orf19.1547	1	0	0	926	NA
orf19.1548::orf19.1548	1	1	3	826	NA
orf19.1549::orf19.1549	56	21	47	1196	NA
orf19.154::orf19.154	6	0	9	1735	NA
orf19.1552::CPR3	101	8	89	881	NA
orf19.1553::ENT3	27	0	19	1680	NA
orf19.1555::SAC3	1	0	3	4006	NA
orf19.1557::orf19.1557	4	0	3	1403	NA
orf19.1559::HOM2	86	58	10	1269	1
orf19.155::URE2	13	0	16	1627	NA
orf19.1560::POB3	43	22	14	1776	NA
orf19.1562::orf19.1562	12	1	9	803	NA
orf19.1563::ECM3	20	2	14	1866	NA
orf19.1564::orf19.1564	49	10	45	745	NA
orf19.1565::orf19.1565	16	4	12	1987	NA
orf19.1566::UTP21	8	2	4	2972	1
orf19.1567::orf19.1567	6	1	3	3400	NA
orf19.1569::UTP22	2	1	0	3858	NA
orf19.156::FGR51	33	3	8	2219	NA
orf19.1570::ERG7	21	2	22	2293	NA
orf19.1573::orf19.1573	6	1	11	4215	NA
orf19.1574::orf19.1574	2	1	2	1985	NA
orf19.1575::PRS1	6	9	1	1264	1
orf19.1576::orf19.1576	6	0	3	2290	NA
orf19.1578::orf19.1578	17	10	4	5291	1
orf19.1582::orf19.1582	9	1	6	2052	NA
orf19.1585::ZRT2	37	4	45	1369	NA
orf19.1587::HGT20	5	1	3	1730	NA
orf19.1588::orf19.1588	36	5	54	766	NA
orf19.1589.1::orf19.1589.1	3	1	2	2081	NA
orf19.158::orf19.158	15	1	10	1561	NA
orf19.1590::orf19.1590	12	1	3	2138	NA
orf19.1591::ERG10	104	13	88	1361	NA
orf19.1592::orf19.1592	7	2	7	1115	NA
orf19.1595::orf19.1595	4	2	6	2014	NA
orf19.1596::FGR28	4	0	3	2691	NA
orf19.1597::ABG1	20	3	20	1081	NA
orf19.1598::ERG24	12	1	13	1521	NA
orf19.1600::orf19.1600	3	1	0	3054	NA
orf19.1601::RPL3	835	123	764	1282	NA
orf19.1604::orf19.1604	8	2	4	3659	NA
orf19.1605::PMS1	2	0	3	3001	NA
orf19.1606::orf19.1606	1	0	2	2153	NA
orf19.1607::ALR1	8	7	2	3431	1
orf19.1608::orf19.1608	1	0	0	2037	NA
orf19.1609::orf19.1609	2	0	2	2189	NA
orf19.1610::orf19.1610	2	0	3	1444	NA
orf19.1613::ILV2	28	16	11	2211	1
orf19.1614::MEP1	16	3	10	1852	NA
orf19.1616::FGR23	5	3	9	4240	NA
orf19.1617::orf19.1617	7	2	7	1327	NA
orf19.1618.1::orf19.1618.1	2	0	2	709	NA
orf19.1618::GFA1	41	8	35	2398	NA
orf19.1619::orf19.1619	6	2	13	1925	NA
orf19.1621::GPA2	13	2	14	1726	NA
orf19.1622::YCG1	2	0	1	4078	NA
orf19.1623::CAP1	2	0	0	1840	NA
orf19.1624::orf19.1624	11	2	15	2614	NA
orf19.1625::orf19.1625	42	8	34	676	NA
orf19.1626::orf19.1626	35	8	38	1232	NA
orf19.1628::LAP41	46	7	44	1677	NA
orf19.1630::orf19.1630	5	0	1	2951	NA
orf19.1631::ERG6	14	0	16	1278	NA
orf19.1632::orf19.1632	1	0	4	1457	NA
orf19.1633::UTP4	2	3	1	2376	1
orf19.1634::orf19.1634	7	2	5	1617	NA
orf19.1635::RPL12	913	116	909	647	NA
orf19.1636::STE50	13	3	13	1645	NA
orf19.1637::orf19.1637	15	2	16	995	NA
orf19.1638::orf19.1638	2	0	2	2650	NA
orf19.163::PAN6	19	2	23	1115	NA
orf19.1642::orf19.1642	1	1	1	733	NA
orf19.1643::orf19.1643	3	1	4	1233	NA
orf19.1646::orf19.1646	5	2	5	2692	NA
orf19.1648::RAD50	4	1	3	4018	NA
orf19.1649::RNA1	64	66	5	1359	1
orf19.164::orf19.164	49	7	43	1810	NA
orf19.1650::TOM6	88	92	34	297	NA
orf19.1652::POX1-3	11	1	2	2340	NA
orf19.1653::orf19.1653	83	12	71	831	NA
orf19.1654::orf19.1654	105	9	92	767	NA
orf19.1655.3::orf19.1655.3	35	8	32	622	NA
orf19.1655::PXP2	6	1	3	2354	NA
orf19.1656::orf19.1656	5	1	1	2234	NA
orf19.1658::orf19.1658	7	1	7	2558	NA
orf19.1659::ALG8	5	1	6	2208	NA
orf19.1661::DBP5	45	8	31	1822	NA
orf19.1662::orf19.1662	2	4	0	1336	1
orf19.1663::MNT2	1	0	0	2071	NA
orf19.1664::orf19.1664	9	4	14	3097	NA
orf19.1665::MNT1	26	14	4	1623	1
orf19.1666::orf19.1666	1	1	0	2096	NA
orf19.1667.1::orf19.1667.1	7	8	8	422	NA
orf19.1667::orf19.1667	1	1	1	4440	NA
orf19.1668::orf19.1668	17	1	8	2093	NA
orf19.1669::AFG3	4	3	4	2627	NA
orf19.166::ASG1	12	2	17	3285	NA
orf19.1670::BRO1	5	1	2	3147	NA
orf19.1671::UTR2	20	3	14	1734	NA
orf19.1672::orf19.1672	38	36	16	3889	1
orf19.1673::PPT1	1	0	5	1838	NA
orf19.1674::CDC53	14	0	12	2599	NA
orf19.1675::orf19.1675	3	1	1	1403	NA
orf19.1676::orf19.1676	9	0	3	1496	NA
orf19.1679::orf19.1679	3	0	4	1755	NA
orf19.1680::TFP1	22	0	11	2121	NA
orf19.1681::orf19.1681	6	0	7	985	NA
orf19.1682::orf19.1682	92	17	96	1383	NA
orf19.1683::PPH21	4	2	9	1569	NA
orf19.1684::orf19.1684	3	0	1	2152	NA
orf19.1686::orf19.1686	4	2	4	1818	NA
orf19.1687::orf19.1687	2	1	6	2545	NA
orf19.168::orf19.168	1	0	1	1037	NA
orf19.1690::TOS1	18	12	3	1945	1
orf19.1691::orf19.1691	185	47	237	736	NA
orf19.1693::CAS4	2	1	4	8660	NA
orf19.1697::orf19.1697	6	0	1	1237	NA
orf19.1698::orf19.1698	7	0	4	2535	NA
orf19.1699::BZZ1	25	21	57	2206	NA
orf19.169::CHO2	1	0	2	3302	NA
orf19.1700::RPS7A	589	54	574	791	NA
orf19.1701::RKI1	3	1	4	1208	NA
orf19.1702::ARF3	9	1	14	1102	NA
orf19.1704::FOX3	2	0	1	1490	NA
orf19.1706::MET18	4	1	0	3590	NA
orf19.1707::orf19.1707	3	0	8	492	NA
orf19.1709::orf19.1709	8	0	6	570	NA
orf19.1710::ALI1	25	4	14	1160	NA
orf19.1711::END3	13	6	18	1374	NA
orf19.1712::GEA2	8	0	13	3720	NA
orf19.1715::IRO1	9	1	21	2051	NA
orf19.1716::URA3	5	0	2	991	NA
orf19.1718::ZCF8	7	0	9	3009	NA
orf19.1719::SGA1	4	2	1	2012	NA
orf19.171::DBP2	3	3	0	2951	1
orf19.1723::orf19.1723	30	3	21	935	NA
orf19.1725::orf19.1725	4	1	0	3304	NA
orf19.1727::PMC1	4	1	4	3935	NA
orf19.1729::orf19.1729	23	4	13	1554	NA
orf19.172::RPC19	2	0	2	621	NA
orf19.1730::orf19.1730	31	3	16	1285	NA
orf19.1734::orf19.1734	35	5	26	4516	NA
orf19.1735::orf19.1735	1	1	0	596	NA
orf19.1738.1::orf19.1738.1	27	17	25	502	NA
orf19.1738::UGP1	215	153	43	1874	1
orf19.173::orf19.173	2	2	1	3876	NA
orf19.1741::DIT1	1	0	0	2522	NA
orf19.1742::HEM3	11	3	11	1641	NA
orf19.1743::ACS1	64	7	69	2851	NA
orf19.1744::HEM4	38	4	35	1152	NA
orf19.1745::orf19.1745	12	0	10	1796	NA
orf19.1748::orf19.1748	2	0	1	2496	NA
orf19.1750::SLR1	42	47	6	1870	1
orf19.1751::SPT23	36	33	16	2661	1
orf19.1753::PUS7	2	0	2	2582	NA
orf19.1754::CMK2	15	1	15	1649	NA
orf19.1755::SET2	6	2	6	2846	NA
orf19.1756::GPD1	37	9	42	1852	NA
orf19.1759::PHO23	5	1	3	2049	NA
orf19.175::orf19.175	8	0	6	1699	NA
orf19.1760::RAS1	21	1	7	1235	NA
orf19.1761::orf19.1761	37	9	37	973	NA
orf19.1762::OCA1	5	1	8	1005	NA
orf19.1763::IFR1	5	1	2	1363	NA
orf19.1764::orf19.1764	8	0	4	1556	NA
orf19.1765::orf19.1765	4	0	1	2134	NA
orf19.1767::orf19.1767	2	0	2	2628	NA
orf19.1768::orf19.1768	3	3	0	3857	NA
orf19.1769::orf19.1769	11	1	1	1217	NA
orf19.176::OPT4	3	0	1	2721	NA
orf19.1770::CYC1	48	8	49	650	NA
orf19.1771::CWC22	2	0	2	2256	NA
orf19.1772::orf19.1772	8	3	2	3079	NA
orf19.1773::RAP1	10	1	7	1575	NA
orf19.1774::orf19.1774	3	1	1	1325	1
orf19.1776::orf19.1776	8	2	9	1197	NA
orf19.1777::orf19.1777	31	2	35	4648	NA
orf19.1779::MP65	75	2	70	1451	NA
orf19.1782::orf19.1782	17	0	16	1081	NA
orf19.1783::YOR1	4	1	5	4834	NA
orf19.1785::orf19.1785	36	14	45	1372	NA
orf19.1789.1::LYS1	16	19	5	1334	1
orf19.1789::orf19.1789	5	1	4	1572	NA
orf19.178::orf19.178	28	5	24	1450	NA
orf19.1792::orf19.1792	6	1	7	2459	NA
orf19.1793::orf19.1793	5	3	7	2988	NA
orf19.1795.1::orf19.1795.1	116	24	91	444	NA
orf19.1795::PUF3	3	0	2	3431	NA
orf19.1796::orf19.1796	97	9	96	1195	NA
orf19.1799::GAP5	45	3	46	1954	NA
orf19.17::SCP1	6	1	6	700	NA
orf19.1800::orf19.1800	3	1	3	1611	NA
orf19.1801::CBR1	34	3	38	1145	NA
orf19.1802::OFD1	137	20	80	2016	NA
orf19.1803::CDC43	2	2	1	1347	NA
orf19.1804::orf19.1804	4	0	0	1340	NA
orf19.1805::PEX14	16	2	8	1578	NA
orf19.1808::MED5	23	11	36	3239	NA
orf19.1813::FLC2	7	0	8	3139	NA
orf19.1814::STT4	30	2	21	6054	NA
orf19.1815::orf19.1815	45	8	49	951	NA
orf19.1816::ALS3	3	0	0	3773	NA
orf19.1827::orf19.1827	1	0	0	1501	NA
orf19.1828::BUD16	3	0	0	1271	NA
orf19.1832::FCY23	41	28	22	2313	NA
orf19.1833::orf19.1833	39	16	29	1686	NA
orf19.1834::orf19.1834	5	5	9	2983	NA
orf19.1835::PEA2	1	0	0	2124	NA
orf19.1836::APN2	1	0	0	1753	NA
orf19.1837::TBP1	69	11	49	903	NA
orf19.1839::RPA190	9	2	4	5214	NA
orf19.183::HIS3	1	3	3	994	NA
orf19.1840::orf19.1840	12	2	12	3995	NA
orf19.1841::orf19.1841	3	0	1	1481	NA
orf19.1842::BUD5	5	0	3	4861	NA
orf19.1843::ALG6	573	410	214	2371	1
orf19.1847::ARO10	58	7	60	2015	NA
orf19.1848.1::orf19.1848.1	18	11	14	413	NA
orf19.1849::orf19.1849	11	3	3	2280	NA
orf19.184::MDM10	4	1	8	1732	NA
orf19.1850::SIW14	3	1	2	1288	NA
orf19.1852::orf19.1852	16	1	18	835	NA
orf19.1853::HHT2	226	31	233	528	NA
orf19.1854::HHF22	255	38	228	467	NA
orf19.1855::orf19.1855	4	0	4	2858	NA
orf19.1856::orf19.1856	11	2	15	1347	NA
orf19.1857::orf19.1857	20	1	7	1191	NA
orf19.185::orf19.185	3	4	1	1284	1
orf19.1860.1::orf19.1860.1	29	0	30	1566	NA
orf19.1860::LSC2	189	19	159	1772	NA
orf19.1861::orf19.1861	41	6	37	2099	NA
orf19.1862::orf19.1862	352	38	370	510	NA
orf19.1863::orf19.1863	1	0	0	NA	NA
orf19.1864::orf19.1864	16	3	11	2348	NA
orf19.1865::MCS7	16	1	14	2240	NA
orf19.1866::VMA10	64	19	53	486	NA
orf19.1867::orf19.1867	1	0	6	1815	NA
orf19.1868::RNR22	544	44	293	1570	NA
orf19.1871::orf19.1871	23	3	28	5598	NA
orf19.1872::orf19.1872	93	11	99	932	NA
orf19.1873::orf19.1873	48	8	44	599	NA
orf19.1876::orf19.1876	20	2	15	1489	NA
orf19.1877::orf19.1877	1	2	4	1067	NA
orf19.1878::MED4	8	2	7	1110	NA
orf19.1880::HEM15	81	81	26	1439	1
orf19.1881::LPT1	16	3	15	2321	NA
orf19.1883::YCS4	20	3	14	3676	NA
orf19.1885::TAF4	28	8	23	1227	NA
orf19.1886::RCL1	2	1	2	1355	NA
orf19.1887::orf19.1887	8	1	7	2176	NA
orf19.1888::orf19.1888	10	0	10	1207	NA
orf19.1889::orf19.1889	78	7	93	861	NA
orf19.188::orf19.188	2	1	1	2716	NA
orf19.1890::orf19.1890	9	0	9	1717	NA
orf19.1891::APR1	45	33	15	1491	1
orf19.1893::orf19.1893	17	12	17	2967	NA
orf19.1896::SSC1	78	18	52	2114	NA
orf19.1897::orf19.1897	10	1	9	1462	NA
orf19.18::IMH3	17	6	24	2048	NA
orf19.1900::orf19.1900	2	4	1	1561	NA
orf19.1901::MCM3	1	1	1	2761	NA
orf19.1902::NOC4	5	0	3	1801	NA
orf19.1907::EMC9	11	2	6	2198	NA
orf19.1910::orf19.1910	11	1	9	719	NA
orf19.1911::PGA52	51	3	45	1200	NA
orf19.1913::orf19.1913	2	0	3	641	NA
orf19.1914::FAV3	3	0	0	1480	NA
orf19.1915::MPP10	4	2	2	1805	1
orf19.1917::orf19.1917	21	8	9	1270	1
orf19.191::KIC1	14	2	13	2950	NA
orf19.1925::TLO5	13	4	2	530	NA
orf19.1926::SEF2	23	3	17	2177	NA
orf19.1927::SNM1	2	1	0	882	NA
orf19.192::orf19.192	2	0	3	2064	NA
orf19.1932::CFL4	1	0	1	2372	NA
orf19.1933::orf19.1933	5	1	3	2541	NA
orf19.1934::HST3	2	2	3	2136	NA
orf19.1936::SNF1	23	5	20	1980	NA
orf19.1938::orf19.1938	2	0	1	874	NA
orf19.1939::orf19.1939	4	1	6	1341	NA
orf19.193::orf19.193	3	1	4	1024	NA
orf19.1940::orf19.1940	63	10	47	949	NA
orf19.1941::NUF2	4	0	4	1585	NA
orf19.1942::SGE1	1	0	2	2480	NA
orf19.1943::orf19.1943	1	0	0	3012	NA
orf19.1945::AUR1	3	1	2	2196	NA
orf19.1946::orf19.1946	63	7	76	1070	NA
orf19.1948::orf19.1948	1	2	2	1500	NA
orf19.1949::VPS1	26	5	12	2242	NA
orf19.194::orf19.194	9	0	6	1759	NA
orf19.1950::orf19.1950	4	0	9	767	NA
orf19.1953::orf19.1953	11	1	13	1348	NA
orf19.1954::PUS4	9	2	8	1469	NA
orf19.1956::orf19.1956	3	0	1	2413	NA
orf19.1957::CYC3	1	0	1	963	NA
orf19.1959::orf19.1959	8	0	4	1366	NA
orf19.1960::CLN3	8	1	0	3100	1
orf19.1961::orf19.1961	43	5	46	1786	NA
orf19.1963::GDS1	35	25	15	3203	1
orf19.1967::orf19.1967	5	1	9	688	NA
orf19.1968::orf19.1968	2	3	2	789	NA
orf19.1969::CCW14	6	1	5	1156	NA
orf19.1970::orf19.1970	12	2	12	895	NA
orf19.1971::TRY3	13	1	22	1794	NA
orf19.1972::orf19.1972	7	4	7	1530	NA
orf19.1973::HAP5	2	0	2	1212	NA
orf19.1974::TFS1	104	12	86	1069	NA
orf19.1975::orf19.1975	8	1	4	584	NA
orf19.1977::URA4	15	3	8	1190	NA
orf19.1978::GIT2	4	2	4	2112	NA
orf19.1979::GIT3	56	6	51	1877	NA
orf19.1980::GIT4	2	1	3	2259	NA
orf19.1981::IMP2	6	0	7	694	NA
orf19.1985::orf19.1985	1	1	6	2442	NA
orf19.1986::ARO2	40	12	37	1380	NA
orf19.1988::CDC45	5	1	7	2061	NA
orf19.1989::DCW1	7	0	7	1634	NA
orf19.198::ASN1	87	13	74	1955	NA
orf19.1990::SNX4	3	0	1	2414	NA
orf19.1991::orf19.1991	17	1	13	1911	NA
orf19.1992::SIR2	2	0	2	2614	NA
orf19.1993::orf19.1993	33	27	11	1502	1
orf19.1994::orf19.1994	1	0	2	2400	NA
orf19.1995::MNN24	13	4	9	2511	NA
orf19.1996::CHA1	18	1	9	1229	NA
orf19.1998::orf19.1998	73	14	72	3085	NA
orf19.199::orf19.199	1	0	3	1812	NA
orf19.2001::orf19.2001	1	1	3	987	NA
orf19.2002::orf19.2002	12	0	10	3166	NA
orf19.2005::REG1	9	2	10	3701	NA
orf19.2006.1::COX17	9	4	5	390	NA
orf19.2006::orf19.2006	1	0	4	1249	NA
orf19.2007::orf19.2007	6	1	7	3774	NA
orf19.2008::orf19.2008	3	0	11	1391	NA
orf19.2009::PEX12	13	2	3	1546	NA
orf19.200::orf19.200	35	11	29	818	NA
orf19.2012::NOT3	8	0	2	2599	NA
orf19.2013::KAR2	90	15	71	2243	NA
orf19.2014::BCY1	51	9	35	1701	NA
orf19.2016::ERG28	11	2	11	615	NA
orf19.2017::orf19.2017	20	9	5	1268	1
orf19.2018.1::orf19.2018.1	5	0	2	702	NA
orf19.2019::orf19.2019	13	2	10	765	NA
orf19.201::orf19.201	2	2	10	879	NA
orf19.2020::HGT6	70	5	82	1924	NA
orf19.2021::HGT8	29	5	25	1865	NA
orf19.2023::HGT7	1815	235	1665	1847	NA
orf19.2026::UBP13	12	1	10	2387	NA
orf19.2028::MXR1	36	5	28	787	NA
orf19.2029::RFC5	14	2	7	1200	NA
orf19.202::CDC47	15	0	7	2526	NA
orf19.2030::orf19.2030	3	2	4	604	NA
orf19.2031::VPS24	6	0	0	914	NA
orf19.2036::orf19.2036	4	0	5	1288	NA
orf19.2037::orf19.2037	6	0	9	758	NA
orf19.2038::orf19.2038	2	1	0	1327	NA
orf19.2039::MSF1	4	1	3	1414	NA
orf19.203::STB3	2	0	1	2053	NA
orf19.2040::orf19.2040	2	0	7	2029	NA
orf19.2041::orf19.2041	18	3	15	2140	NA
orf19.2042::orf19.2042	1	0	2	1732	NA
orf19.2043::orf19.2043	1	0	6	1147	NA
orf19.2045::orf19.2045	7	2	6	1414	NA
orf19.2046::POT1-2	7	0	7	1803	NA
orf19.2047::orf19.2047	35	2	46	894	NA
orf19.2048::orf19.2048	324	35	278	512	NA
orf19.2049::orf19.2049	2	0	1	1659	NA
orf19.204::orf19.204	2	0	0	903	NA
orf19.2050::orf19.2050	38	5	21	1762	NA
orf19.2051::orf19.2051	2	0	2	3490	NA
orf19.2054::FGR15	2	0	2	1763	NA
orf19.2055::NPL6	13	2	8	1502	NA
orf19.2057::orf19.2057	10	1	2	3043	NA
orf19.2059::orf19.2059	19	1	10	1700	NA
orf19.2060::SOD5	1	0	0	839	NA
orf19.2063::orf19.2063	8	3	8	3666	NA
orf19.2064::orf19.2064	10	2	8	3537	NA
orf19.2065::orf19.2065	8	2	6	1210	NA
orf19.2066.1::ATP18	133	39	118	655	NA
orf19.2067::orf19.2067	24	6	14	906	NA
orf19.2068::orf19.2068	12	1	10	1730	NA
orf19.2069::SMF3	123	10	116	1814	NA
orf19.206::orf19.206	1	0	2	4678	NA
orf19.2070::orf19.2070	8	1	10	1939	NA
orf19.2072::orf19.2072	2	0	1	2004	NA
orf19.2073::orf19.2073	39	7	37	2086	NA
orf19.2075::DFG5	13	4	9	1813	NA
orf19.2076::orf19.2076	12	1	4	1355	NA
orf19.2078::orf19.2078	34	1	15	2246	NA
orf19.2079::PHHB	54	12	44	606	NA
orf19.207::PGA55	7	2	8	6122	NA
orf19.2081::POM152	4	4	2	3952	NA
orf19.2084::CDH1	5	1	6	2120	NA
orf19.2087::SAS2	3	0	1	1174	NA
orf19.2088::DPB4	11	2	3	850	NA
orf19.2089::orf19.2089	25	6	16	1022	NA
orf19.2090::orf19.2090	1	0	1	4310	NA
orf19.2091::orf19.2091	56	9	41	1047	NA
orf19.2092::orf19.2092	34	3	34	1350	NA
orf19.2093::RFA1	25	3	20	1996	NA
orf19.2094::PDR6	12	3	13	3583	NA
orf19.2095::orf19.2095	47	9	32	2175	NA
orf19.2097::orf19.2097	1	0	3	3610	NA
orf19.2098::ARO8	45	44	8	1601	1
orf19.2099::HIR1	22	2	17	2984	NA
orf19.209::DFG10	3	1	5	1120	NA
orf19.20::RTS1	27	5	20	3136	NA
orf19.2101::orf19.2101	28	5	30	643	NA
orf19.2102::CKB1	13	12	8	978	NA
orf19.2104::orf19.2104	2	0	0	788	NA
orf19.2105::orf19.2105	1	1	0	757	NA
orf19.2106::orf19.2106	29	2	11	842	NA
orf19.2107.1::STF2	1396	642	1021	362	NA
orf19.2107::MUQ1	59	13	62	1254	NA
orf19.2108::SOD6	6	3	13	1159	NA
orf19.210::orf19.210	6	2	19	1629	NA
orf19.2110::orf19.2110	9	1	3	1586	NA
orf19.2111.2::RPL38	532	221	424	354	NA
orf19.2111::orf19.2111	17	10	7	1284	NA
orf19.2112::orf19.2112	4	0	6	1140	NA
orf19.2113::orf19.2113	12	1	10	1493	NA
orf19.2114::orf19.2114	2	2	2	1222	NA
orf19.2115::orf19.2115	6	3	5	1483	NA
orf19.2116::NAT2	8	3	10	745	NA
orf19.2117::LEU5	1	1	0	1277	NA
orf19.2119::NDT80	9	2	18	2160	NA
orf19.211::orf19.211	18	1	0	589	NA
orf19.2124::orf19.2124	5	0	2	1654	NA
orf19.2125::orf19.2125	52	19	46	523	NA
orf19.2127::CST5	2	1	2	1270	NA
orf19.2128::orf19.2128	2	0	6	1229	NA
orf19.212::VPS28	31	3	29	875	NA
orf19.2131::orf19.2131	10	5	13	2455	NA
orf19.2132::orf19.2132	96	27	88	931	NA
orf19.2133::LIP4	1	0	4	2085	NA
orf19.2135::TSM1	3	3	4	4444	NA
orf19.2137::orf19.2137	3	0	2	1606	NA
orf19.2138::ILS1	94	15	63	3318	NA
orf19.213::orf19.213	78	8	55	925	NA
orf19.2143::orf19.2143	2	1	0	3531	NA
orf19.2146::HAT2	7	0	8	1404	NA
orf19.2149::orf19.2149	3	0	4	2386	NA
orf19.2150::orf19.2150	51	8	48	1063	NA
orf19.2151::NAG6	30	11	16	2521	NA
orf19.2154::HXK1	6	1	4	1664	NA
orf19.2156::NAG1	15	1	8	897	NA
orf19.2157::DAC1	3	1	1	1341	NA
orf19.2158::NAG3	1	0	2	1752	NA
orf19.216.1::orf19.216.1	116	61	74	384	NA
orf19.2163::orf19.2163	18	6	11	2720	NA
orf19.2165::orf19.2165	11	1	9	942	NA
orf19.2166::VMA5	30	5	36	1733	NA
orf19.2168.3::orf19.2168.3	39	4	32	862	NA
orf19.2168::orf19.2168	4	1	4	2557	NA
orf19.216::orf19.216	3	3	9	1837	NA
orf19.2170::PHM7	2	1	2	3356	NA
orf19.2172::ARA1	35	11	33	1192	NA
orf19.2173::MAF1	78	11	49	1626	NA
orf19.2174::RAD57	1	0	4	1661	NA
orf19.2175::orf19.2175	57	8	45	1228	NA
orf19.2176::IFM3	6	0	2	1058	NA
orf19.2177::orf19.2177	2	0	0	1136	NA
orf19.2178.1::orf19.2178.1	8	4	3	560	NA
orf19.2178::MRS4	3	1	3	1660	NA
orf19.2179.2::RPS10	462	58	407	899	NA
orf19.2179::SIT1	3	1	2	2009	NA
orf19.2180::orf19.2180	4	0	2	1367	NA
orf19.2182::BLM3	13	3	11	7013	NA
orf19.2183::KRE30	15	6	9	1955	NA
orf19.2184::orf19.2184	10	3	8	1047	NA
orf19.2185::NSA1	5	1	1	1262	NA
orf19.2186::SEH1	16	0	10	1094	NA
orf19.2187::ALG7	7	4	9	1632	NA
orf19.2190::VRP1	5	1	5	2093	NA
orf19.2191.1::orf19.2191.1	12	2	5	515	NA
orf19.2191::orf19.2191	11	1	8	1138	NA
orf19.2192::GDH2	11	2	9	3722	NA
orf19.2193::PRS5	6	5	0	1598	1
orf19.2194::APM4	6	2	5	1771	NA
orf19.2195::orf19.2195	5	1	2	1021	NA
orf19.2196::orf19.2196	2	0	0	1403	NA
orf19.2197::orf19.2197	1	0	0	NA	NA
orf19.2198::FLC3	1	1	1	2721	NA
orf19.2199::PHO86	4	0	6	1230	NA
orf19.21::orf19.21	41	2	32	1022	NA
orf19.2200::orf19.2200	5	1	9	1515	NA
orf19.2201::orf19.2201	5	0	5	510	NA
orf19.2204.2::RHO2	3	1	3	1049	NA
orf19.2204::orf19.2204	4	0	3	1667	NA
orf19.2208::orf19.2208	10	0	5	4674	NA
orf19.2209::YVC1	3	2	3	2392	NA
orf19.220::PIR1	39	16	17	1488	1
orf19.2210::orf19.2210	6	3	9	2248	NA
orf19.2212::orf19.2212	1	0	0	517	NA
orf19.2213::orf19.2213	1	0	0	1665	NA
orf19.2214::orf19.2214	5	0	5	995	NA
orf19.2215::GLE1	5	0	4	1743	NA
orf19.2216::PDS5	5	0	7	4125	NA
orf19.2219::ORF298	50	5	29	3829	NA
orf19.2222::orf19.2222	3	0	0	1865	NA
orf19.2227::orf19.2227	3	1	2	1483	NA
orf19.2228::orf19.2228	8	1	15	1389	NA
orf19.2230::orf19.2230	5	0	3	543	NA
orf19.2232::RPL11	556	80	518	1061	NA
orf19.2233::PRE2	61	6	51	1010	NA
orf19.2237.1::orf19.2237.1	2	0	0	1197	NA
orf19.2237::SPR1	1	0	4	NA	NA
orf19.2238::LTE1	2	0	2	5480	NA
orf19.223::orf19.223	71	11	75	2555	NA
orf19.2241::PST1	7	1	10	857	NA
orf19.2242::PRB1	49	6	52	1564	NA
orf19.2244::orf19.2244	7	1	5	1117	NA
orf19.2245::YPT72	8	0	5	904	NA
orf19.2246::orf19.2246	5	1	6	979	NA
orf19.2248::ARE2	55	9	50	2184	NA
orf19.2249::orf19.2249	6	1	7	832	NA
orf19.2250::SPE3	67	10	51	1029	NA
orf19.2251::AAH1	82	10	64	1317	NA
orf19.2256::orf19.2256	6	1	7	869	NA
orf19.2257::orf19.2257	24	24	1	1351	1
orf19.2258::orf19.2258	1	0	0	1568	NA
orf19.2259::orf19.2259	12	1	5	928	NA
orf19.225::orf19.225	16	3	18	1293	NA
orf19.2260::orf19.2260	5	0	0	1198	NA
orf19.2261::orf19.2261	99	14	76	1071	NA
orf19.2262::orf19.2262	20	4	27	1425	NA
orf19.2263::orf19.2263	24	0	21	617	NA
orf19.2264::OLE2	24	9	21	1711	NA
orf19.2265::orf19.2265	24	6	22	1627	NA
orf19.2266::orf19.2266	8	0	4	2704	NA
orf19.2267::RFA2	27	7	16	913	NA
orf19.2268::RCK2	13	5	18	2106	NA
orf19.2269::orf19.2269	73	10	60	885	NA
orf19.2270::SMF12	11	4	15	1966	NA
orf19.2272::AFT2	9	3	3	3068	NA
orf19.2274::orf19.2274	1	1	1	1009	NA
orf19.2275::orf19.2275	19	4	14	716	NA
orf19.2276::orf19.2276	25	2	13	855	NA
orf19.2277::TPK2	77	7	65	2239	NA
orf19.2278::orf19.2278	57	10	63	1024	NA
orf19.227::COX7	290	67	135	560	NA
orf19.2280::ZCF10	5	0	5	3119	NA
orf19.2282::orf19.2282	1	0	2	1504	NA
orf19.2283::DQD1	129	13	132	569	NA
orf19.2284::orf19.2284	18	2	12	1302	NA
orf19.2285::orf19.2285	2	0	0	1977	NA
orf19.2286::orf19.2286	112	9	80	1070	NA
orf19.2288::CCT5	43	9	47	1783	NA
orf19.2289::ARP3	45	34	11	1419	1
orf19.2290::TOR1	21	0	9	7556	NA
orf19.2296::orf19.2296	20	1	12	8181	NA
orf19.2297::ARL3	12	3	13	1388	NA
orf19.2298::WBP1	23	13	8	1407	1
orf19.2299::orf19.2299	18	5	13	401	NA
orf19.229::orf19.229	18	11	13	1765	NA
orf19.22::orf19.22	1	0	0	921	NA
orf19.2301::orf19.2301	10	2	9	805	NA
orf19.2302::orf19.2302	1	0	2	1674	NA
orf19.2303::FGR16	1	1	1	964	NA
orf19.2304::orf19.2304	35	3	22	1194	NA
orf19.2305::orf19.2305	11	3	13	513	NA
orf19.2306::orf19.2306	7	3	4	718	NA
orf19.2307::orf19.2307	4	2	8	1792	NA
orf19.2308::orf19.2308	42	4	48	1283	NA
orf19.2309.2::RPL2	1173	141	1102	1384	NA
orf19.230::orf19.230	1	0	0	2864	NA
orf19.2310.1::RPL29	563	354	381	344	NA
orf19.2310::orf19.2310	7	3	2	1554	NA
orf19.2311::RPL82	46	5	41	1253	NA
orf19.2312::orf19.2312	1	0	0	2811	NA
orf19.2313::orf19.2313	7	1	6	1302	NA
orf19.2314::orf19.2314	8	1	3	662	NA
orf19.2315::RTG3	4	0	1	1973	NA
orf19.2318.1::orf19.2318.1	2	1	4	1022	NA
orf19.2319::orf19.2319	1	0	1	2237	NA
orf19.231::APL2	5	2	6	2536	NA
orf19.2322.3::ERP5	36	12	45	908	NA
orf19.2324::UBA4	75	12	84	1410	NA
orf19.2325::orf19.2325	4	0	6	1689	NA
orf19.2326::orf19.2326	3	1	3	1588	NA
orf19.2328::orf19.2328	25	13	8	1015	NA
orf19.2329.1::RPS17B	839	107	755	1049	NA
orf19.232::orf19.232	5	1	5	1217	NA
orf19.2330::orf19.2330	3	2	5	1354	1
orf19.2331::ADA2	4	3	6	1778	NA
orf19.233.1::HRT1	4	3	8	907	NA
orf19.2333::orf19.2333	37	8	47	1880	NA
orf19.2334::BIG1	55	10	59	1171	NA
orf19.2335::orf19.2335	153	107	50	1552	1
orf19.2336::orf19.2336	2	2	4	608	NA
orf19.2337::ALP1	1	0	3	1749	NA
orf19.2340::CDC48	123	11	95	2598	NA
orf19.2341::HNT1	141	12	164	636	NA
orf19.2342::SFT2	2	0	3	840	NA
orf19.2344::ASR1	1	0	2	1261	NA
orf19.2346::orf19.2346	10	1	6	2047	NA
orf19.2347::MNN2	12	3	13	2104	NA
orf19.234::PHA2	2	1	2	1297	NA
orf19.2350::orf19.2350	7	2	10	1753	NA
orf19.2351::NIT3	31	3	19	996	NA
orf19.2352::orf19.2352	6	1	1	1065	NA
orf19.2356::CRZ2	4	1	6	2008	NA
orf19.2360::URA2	8	3	1	7179	1
orf19.2361::SPT10	4	2	4	1890	NA
orf19.2362::orf19.2362	1	0	0	1206	NA
orf19.2363::orf19.2363	5	0	3	932	NA
orf19.2364::MIS11	34	18	6	3128	1
orf19.2365::POL2	8	1	12	6764	NA
orf19.2367::orf19.2367	3	0	2	1174	NA
orf19.2368::orf19.2368	2	1	0	1314	NA
orf19.2369.1::ATX1	25	7	9	395	NA
orf19.2369::orf19.2369	2	1	7	1604	NA
orf19.236::RPL9B	417	51	383	865	NA
orf19.2370::DSL1	13	13	8	2405	1
orf19.2376::orf19.2376	1	1	0	860	NA
orf19.2378::orf19.2378	8	1	7	394	NA
orf19.2379::NOT4	11	3	14	1903	NA
orf19.2381::orf19.2381	18	1	19	1047	NA
orf19.2382::orf19.2382	2	1	2	3059	NA
orf19.2383::YKU80	10	3	8	1880	NA
orf19.2384::MTG1	1	0	0	1185	NA
orf19.2385::KTI12	6	0	1	921	NA
orf19.2387::orf19.2387	1	1	2	1851	NA
orf19.2389::orf19.2389	4	2	2	1153	NA
orf19.238::CCP1	387	47	365	1247	NA
orf19.2391::orf19.2391	14	1	17	1177	NA
orf19.2393::orf19.2393	19	5	19	1595	NA
orf19.2394::orf19.2394	1	0	0	NA	NA
orf19.2395::IME2	1	0	0	1899	NA
orf19.2396::IFR2	113	12	102	1193	NA
orf19.2397.3::orf19.2397.3	10	0	15	1453	NA
orf19.2397::orf19.2397	3	1	4	1944	NA
orf19.2398::orf19.2398	6	1	6	1357	NA
orf19.2399::orf19.2399	1	1	3	1887	NA
orf19.239::orf19.239	17	5	17	4368	NA
orf19.23::RTA3	9	1	8	1617	NA
orf19.2400::orf19.2400	11	0	17	2256	NA
orf19.2401::orf19.2401	5	0	0	1591	NA
orf19.2402::SSU72	10	1	4	815	NA
orf19.2404::orf19.2404	4	0	3	2438	NA
orf19.2406::orf19.2406	28	1	20	1316	NA
orf19.2407::DPS1-1	78	11	91	1853	NA
orf19.2408::orf19.2408	2	0	4	1052	NA
orf19.240::PAM17	32	3	46	853	NA
orf19.2410::SYS3	1	1	6	2938	NA
orf19.2411::SYN8	7	2	3	1052	NA
orf19.2412::orf19.2412	4	0	3	840	NA
orf19.2414::orf19.2414	67	11	40	1067	NA
orf19.2415::orf19.2415	7	1	4	1639	NA
orf19.2416.1::MLC1	59	9	61	694	NA
orf19.2417::SMC5	2	0	1	3348	NA
orf19.2418::orf19.2418	4	1	2	622	NA
orf19.2419::orf19.2419	43	5	40	1240	NA
orf19.2422::ARC1	69	18	49	1250	NA
orf19.242.2::orf19.242.2	29	2	18	556	NA
orf19.2423::ZCF11	1	0	3	2021	NA
orf19.2425::HGT18	1	0	0	2005	NA
orf19.2426::orf19.2426	31	5	36	1186	NA
orf19.242::SAP8	2	1	3	1802	NA
orf19.2432::HAC1	9	0	9	2148	NA
orf19.2433::orf19.2433	2	1	2	852	NA
orf19.2434::NPL4	6	2	10	2025	NA
orf19.2435::MSI3	55	12	25	2256	NA
orf19.2436::orf19.2436	13	0	10	3007	NA
orf19.2437::ARC35	41	5	38	1184	NA
orf19.2438::orf19.2438	10	1	15	671	NA
orf19.2439.1::orf19.2439.1	201	74	152	514	NA
orf19.2439::orf19.2439	59	4	45	757	NA
orf19.243::OXR1	4	0	4	1671	NA
orf19.2442::orf19.2442	5	0	5	893	NA
orf19.2443::RGD1	12	4	8	2466	NA
orf19.2444::CHS7	2	0	2	1120	NA
orf19.2446::orf19.2446	17	2	6	1231	NA
orf19.244::DCG1	5	0	3	919	NA
orf19.2451::PGA45	29	3	30	1824	NA
orf19.2452::orf19.2452	2	0	1	1551	NA
orf19.2454::PHO87	52	25	13	3218	1
orf19.2455::orf19.2455	14	3	8	3748	NA
orf19.2458::SIP5	11	4	15	1896	NA
orf19.2459::orf19.2459	1	1	1	3312	NA
orf19.2461::PRN4	5	2	2	1134	NA
orf19.2462::PRN3	7	0	11	1081	NA
orf19.2463::PRN2	2	1	4	1155	NA
orf19.2465::POL32	4	2	4	1323	NA
orf19.2467::PRN1	4	0	2	1195	NA
orf19.2469::RAD10	9	1	5	1069	NA
orf19.246::orf19.246	3	0	3	2262	NA
orf19.2471::GIM5	11	4	19	533	NA
orf19.2472.1::orf19.2472.1	29	14	18	373	NA
orf19.2473::orf19.2473	9	1	10	2077	NA
orf19.2474::PRC3	9	2	8	1865	NA
orf19.2475::PGA26	1	0	0	1004	NA
orf19.2476::orf19.2476	5	0	4	5186	NA
orf19.2478.1::orf19.2478.1	436	47	438	1727	NA
orf19.2478::orf19.2478	1	1	1	1512	NA
orf19.2479::UGA4	1	0	0	2348	NA
orf19.247::orf19.247	4	2	6	842	NA
orf19.2480.1::AUT7	4	0	0	861	NA
orf19.2483::RIM1	100	14	70	578	NA
orf19.2484::orf19.2484	99	7	85	1406	NA
orf19.2485::orf19.2485	29	4	20	4419	NA
orf19.2487::orf19.2487	5	1	3	842	NA
orf19.2488::FAL1	4	1	5	1432	NA
orf19.2489::orf19.2489	34	8	38	3538	NA
orf19.248::APL5	7	0	5	3602	NA
orf19.2495::GSL1	1	0	1	5108	NA
orf19.2496::ATO2	4	2	3	1056	NA
orf19.2498::orf19.2498	10	3	4	1976	NA
orf19.2499::orf19.2499	4	2	6	1365	NA
orf19.24::RTA2	5	1	7	1788	NA
orf19.2501::FLC1	3	0	1	2888	NA
orf19.2504::BMS1	1	3	0	3708	1
orf19.2506::orf19.2506	1	1	1	2109	NA
orf19.2507::ARP9	17	3	24	1594	NA
orf19.2508::PRM9	1	1	0	1974	NA
orf19.250::SLC1	28	4	21	1289	NA
orf19.2510::orf19.2510	9	2	9	3327	NA
orf19.2511.1::MRPL33	12	2	10	535	NA
orf19.2511.2::orf19.2511.2	15	3	9	724	NA
orf19.2512::orf19.2512	5	1	11	829	NA
orf19.2513::orf19.2513	1	0	1	2468	NA
orf19.2514::orf19.2514	3	1	3	1366	NA
orf19.2515::orf19.2515	3	1	2	NA	NA
orf19.2516::orf19.2516	6	0	0	1117	NA
orf19.2518::orf19.2518	25	4	30	1121	NA
orf19.2519::orf19.2519	8	1	5	699	NA
orf19.251::GLX3	27	2	14	851	NA
orf19.2520::orf19.2520	4	1	5	1083	NA
orf19.2521::orf19.2521	1	0	2	3168	NA
orf19.2524::MGE1	35	9	29	921	NA
orf19.2525::LYS12	253	35	235	1234	NA
orf19.2527::orf19.2527	6	0	5	1327	NA
orf19.2528::orf19.2528	4	1	2	2143	NA
orf19.2529.1::orf19.2529.1	75	11	58	444	NA
orf19.2529::orf19.2529	8	3	8	941	NA
orf19.252::orf19.252	23	3	17	965	NA
orf19.2531::CSP37	79	17	72	1148	NA
orf19.2532::PRS	4	0	4	2482	NA
orf19.2533.1::orf19.2533.1	26	5	14	742	NA
orf19.2534::PIN4	10	7	3	3045	1
orf19.2538::PTC2	15	2	4	2084	NA
orf19.2540::SAS3	8	1	4	2925	NA
orf19.2541::orf19.2541	11	0	8	1641	NA
orf19.2542::orf19.2542	4	0	7	972	NA
orf19.2545::DOT6	3	0	0	2192	NA
orf19.2546::TRP2	35	3	22	1911	NA
orf19.2549::SHP1	20	5	23	1223	NA
orf19.2551::MET6	34	2	17	2697	NA
orf19.2552::orf19.2552	4	0	3	2258	NA
orf19.2553::orf19.2553	1	0	0	1349	NA
orf19.2555::URA5	39	3	37	827	NA
orf19.2557::SEC65	25	4	25	985	NA
orf19.2558::orf19.2558	3	2	3	1717	NA
orf19.2559::CDC4	3	7	3	2947	1
orf19.255::ZCF1	1	0	0	3086	NA
orf19.2560::CDC60	83	16	89	3415	NA
orf19.2563::orf19.2563	5	1	3	2942	NA
orf19.2565::orf19.2565	7	2	5	3658	NA
orf19.2568::IFU5	41	8	36	883	NA
orf19.2570::MCI4	73	19	70	841	NA
orf19.2571::SEC4	19	20	4	1261	1
orf19.2573::FRS1	64	10	46	1945	NA
orf19.2574::orf19.2574	4	1	6	3695	NA
orf19.2579::orf19.2579	3	0	0	2533	NA
orf19.2581::orf19.2581	2	1	1	1639	NA
orf19.2582::orf19.2582	11	1	7	3422	NA
orf19.2587::HNM3	5	0	0	1845	NA
orf19.2594::orf19.2594	7	4	11	1084	NA
orf19.2597::MRS2	2	0	1	1611	NA
orf19.2598::VMA4	42	4	34	929	NA
orf19.2599::CRC1	3	1	1	1187	NA
orf19.259::orf19.259	2	0	3	916	NA
orf19.25::orf19.25	2	0	0	1245	NA
orf19.2600::SPC98	1	0	0	3066	NA
orf19.2601::HEM1	8	1	8	2109	NA
orf19.2602::OPT1	1	0	5	2523	NA
orf19.2604::orf19.2604	1	0	0	1734	NA
orf19.2605::PRK1	13	2	13	2358	NA
orf19.2606::HDA1	7	2	2	2888	NA
orf19.2607::orf19.2607	2	0	6	1157	NA
orf19.2608::ADH5	115	19	111	1300	NA
orf19.2609::CET1	16	2	15	1697	NA
orf19.260::SLD1	41	6	29	1966	NA
orf19.2610::orf19.2610	11	3	8	651	NA
orf19.2611::MCM6	3	0	6	2747	NA
orf19.2612::orf19.2612	1	0	1	852	NA
orf19.2613::ECM4	30	1	24	1401	NA
orf19.2614::RSR1	3	1	5	1095	NA
orf19.2615::MDL1	20	4	11	2389	NA
orf19.2616::UGT51C1	3	1	5	5330	NA
orf19.2618::MET2	13	1	9	1421	NA
orf19.2619::PHO113	10	2	10	1829	NA
orf19.261::orf19.261	8	1	11	1911	NA
orf19.2621::orf19.2621	7	0	8	714	NA
orf19.2622::YPT31	29	5	20	1039	NA
orf19.2623::ECM22	4	0	2	3122	NA
orf19.2629::USO1	14	3	6	6559	NA
orf19.262::SMC3	2	0	0	3856	NA
orf19.2630::RAD59	8	0	12	776	NA
orf19.263.1::orf19.263.1	10	4	20	1150	NA
orf19.2637::orf19.2637	8	2	8	1587	NA
orf19.2639.1::orf19.2639.1	32	4	29	641	NA
orf19.2639::orf19.2639	3	1	3	780	NA
orf19.2640::FUR1	69	4	41	809	NA
orf19.2641::ARP1	2	1	6	1410	NA
orf19.2642::orf19.2642	2	1	5	805	NA
orf19.2643::RPO26	10	2	6	754	NA
orf19.2644::QCR2	116	17	145	1325	NA
orf19.2646::ZCF13	2	0	3	4038	NA
orf19.2647::ZCF14	7	0	5	1933	NA
orf19.2649::PCL1	1	0	0	1536	NA
orf19.264::orf19.264	3	1	2	1773	NA
orf19.2650.1::orf19.2650.1	6	3	7	637	NA
orf19.2650::orf19.2650	3	1	2	2642	NA
orf19.2651::CAM1-1	154	13	135	1412	NA
orf19.2653::orf19.2653	6	1	0	3968	NA
orf19.2655::BUB3	86	9	88	1773	NA
orf19.2660::EAF3	3	0	4	1314	NA
orf19.2661::TLO34	3	0	0	995	NA
orf19.2662::orf19.2662	84	5	50	869	NA
orf19.2663::orf19.2663	10	0	7	2724	NA
orf19.2664::orf19.2664	14	2	17	3623	NA
orf19.2665::MSN5	52	13	39	4135	NA
orf19.2667::RPF1	3	0	5	1031	NA
orf19.2668::RHD2	29	4	21	1242	NA
orf19.2669::orf19.2669	7	1	8	4473	NA
orf19.2670::orf19.2670	85	3	73	1094	NA
orf19.2671::orf19.2671	5	3	4	1656	NA
orf19.2672::NCP1	76	47	17	2413	1
orf19.2675::orf19.2675	4	2	4	3450	NA
orf19.2677::orf19.2677	12	1	11	2065	NA
orf19.2678::BUB1	3	3	5	2871	NA
orf19.267::orf19.267	3	1	0	4014	NA
orf19.2680::orf19.2680	17	2	12	5620	NA
orf19.2681::RBT7	16	1	26	NA	NA
orf19.2682::orf19.2682	9	4	11	1195	NA
orf19.2684::orf19.2684	6	2	6	2577	NA
orf19.2686::orf19.2686	13	12	7	2660	1
orf19.2687.1::orf19.2687.1	20	7	11	411	NA
orf19.2688::NAN1	2	3	0	2694	1
orf19.268::orf19.268	5	1	4	1417	NA
orf19.2690::orf19.2690	24	7	10	2865	NA
orf19.2691::orf19.2691	48	7	46	858	NA
orf19.2693::GST2	25	3	40	852	NA
orf19.2694::TYS1	44	5	35	1481	NA
orf19.2695::UBR1	17	1	13	5652	NA
orf19.2697::orf19.2697	5	1	3	5946	NA
orf19.2698::orf19.2698	8	1	13	642	NA
orf19.2699::ABP1	40	4	35	2202	NA
orf19.269::SES1	89	13	67	1525	NA
orf19.26::orf19.26	13	3	10	1285	NA
orf19.2701::orf19.2701	1	0	0	640	NA
orf19.2703::orf19.2703	6	2	3	1812	NA
orf19.2706::CRH11	2	0	1	1626	NA
orf19.2707.1::QCR9	164	46	109	429	NA
orf19.2708::orf19.2708	13	4	18	1265	NA
orf19.2709::ZUO1	56	9	33	1485	NA
orf19.2710::orf19.2710	65	7	29	916	NA
orf19.2711.1::MED20	3	0	7	1014	NA
orf19.2711::orf19.2711	7	1	0	2522	NA
orf19.2712::HCA4	1	3	0	2341	1
orf19.2715::RPC53	1	1	1	1628	NA
orf19.2717::SAS10	1	0	0	1829	NA
orf19.2720::orf19.2720	34	26	4	1775	1
orf19.2721::orf19.2721	3	1	2	1335	NA
orf19.2722::CGR1	7	2	6	1640	NA
orf19.2724::orf19.2724	2	0	0	1839	NA
orf19.2726::orf19.2726	7	0	4	1221	NA
orf19.2727::GRX3	11	0	10	1004	NA
orf19.2728::orf19.2728	3	1	2	2087	NA
orf19.272::FAA21	4	0	4	2354	NA
orf19.2730::orf19.2730	19	3	12	1925	NA
orf19.2733::orf19.2733	12	2	21	1651	NA
orf19.2736::HFL2	6	1	8	905	NA
orf19.2737::orf19.2737	6	0	14	2365	NA
orf19.273::orf19.273	6	2	6	1444	NA
orf19.2742::orf19.2742	2	2	1	360	NA
orf19.2743::orf19.2743	8	0	4	1998	NA
orf19.2746::EMP70	2	1	7	2199	NA
orf19.2747::RGT1	1	0	0	3498	NA
orf19.2748::ARG83	11	10	6	3570	NA
orf19.2749::orf19.2749	5	0	1	1846	NA
orf19.274::TFC4	5	1	6	3304	NA
orf19.2751::orf19.2751	1	0	8	1914	NA
orf19.2754::TIM13	9	0	8	595	NA
orf19.2755::orf19.2755	63	11	64	998	NA
orf19.2756::orf19.2756	14	2	21	972	NA
orf19.2757::orf19.2757	44	11	34	1482	NA
orf19.2758::PGA38	28	5	28	2050	NA
orf19.2760::orf19.2760	19	1	12	4638	NA
orf19.2761::orf19.2761	10	2	14	1026	NA
orf19.2762::AHP1	499	55	479	708	NA
orf19.2763::orf19.2763	4	2	5	2908	NA
orf19.2765::PGA62	164	24	156	1078	NA
orf19.2767::PGA59	921	136	861	705	NA
orf19.2768::AMS1	47	10	41	3685	NA
orf19.2769::orf19.2769	30	3	19	570	NA
orf19.276::orf19.276	2	1	0	1753	NA
orf19.2770.1::SOD1	91	11	80	957	NA
orf19.2770::orf19.2770	5	1	5	831	NA
orf19.2771::BEM3	1	3	3	4051	NA
orf19.2772::HOS3	7	3	7	2805	NA
orf19.2774::LAB5	40	4	46	1263	NA
orf19.2775::IDI1	28	2	16	1175	NA
orf19.2778::orf19.2778	2	0	0	3820	NA
orf19.2779::orf19.2779	1	0	0	2272	NA
orf19.277::THI6	10	1	4	1777	NA
orf19.2781::orf19.2781	1	0	1	3138	NA
orf19.2782::orf19.2782	37	5	36	813	NA
orf19.2784::orf19.2784	4	5	4	1410	1
orf19.2785::ATP7	158	95	68	712	NA
orf19.2786::orf19.2786	13	6	16	3307	NA
orf19.2788::orf19.2788	2	0	1	1399	NA
orf19.2789::orf19.2789	3	3	0	1029	NA
orf19.2790::SWD2	12	6	9	1569	NA
orf19.2791::BBC1	26	2	12	3072	NA
orf19.2792::IST2	1	1	1	3185	NA
orf19.2794::orf19.2794	14	4	14	998	NA
orf19.2795::LHP1	16	3	5	1153	NA
orf19.2796::orf19.2796	1	0	2	2083	NA
orf19.2798::orf19.2798	1	1	0	2164	NA
orf19.2799::GPI8	9	3	7	1412	NA
orf19.279::orf19.279	18	1	31	511	NA
orf19.2800::orf19.2800	30	2	27	321	NA
orf19.2803::HEM13	1559	220	1429	1304	NA
orf19.2805::PEX8	6	0	2	2812	NA
orf19.2808::ZCF16	2	0	5	3573	NA
orf19.2809::CTN3	1	0	1	2915	NA
orf19.2810::AAP1	1	0	0	2264	NA
orf19.2812::orf19.2812	1	0	0	1886	NA
orf19.2819::orf19.2819	2	1	4	771	NA
orf19.281::orf19.281	3	1	2	1199	NA
orf19.2820::orf19.2820	24	6	19	1863	NA
orf19.2821::orf19.2821	108	10	82	885	NA
orf19.2822::orf19.2822	23	7	17	966	NA
orf19.2823::RFG1	2	2	0	3308	1
orf19.2825::DRE2	19	2	15	1474	NA
orf19.2826::orf19.2826	23	5	18	1770	NA
orf19.2827::orf19.2827	2	1	2	3084	NA
orf19.2828::orf19.2828	6	1	11	1078	NA
orf19.2829::orf19.2829	5	0	1	460	NA
orf19.2830::RRP9	1	1	2	1916	NA
orf19.2831::RPC31	4	1	0	1170	NA
orf19.2832::INN1	2	3	8	2302	NA
orf19.2834::RPD3	8	5	5	1611	NA
orf19.2835::orf19.2835	36	3	46	1342	NA
orf19.2837::ALG5	3	0	6	1175	NA
orf19.2838::orf19.2838	6	0	6	3064	NA
orf19.2839::CIRT4B	34	5	30	1750	NA
orf19.2841::PGM2	469	301	157	1860	1
orf19.2842::GZF3	6	8	3	3119	NA
orf19.2843::RHO1	22	3	16	957	NA
orf19.2844::APL4	23	4	30	2660	NA
orf19.2846::orf19.2846	11	4	15	873	NA
orf19.2847::orf19.2847	2	0	1	2063	NA
orf19.2849::AQY1	13	4	14	1015	NA
orf19.2850::orf19.2850	4	2	5	6113	NA
orf19.2851::orf19.2851	3	0	0	1359	NA
orf19.2852::orf19.2852	41	5	44	724	NA
orf19.2853::orf19.2853	21	5	19	1262	NA
orf19.2857::orf19.2857	15	2	1	2747	NA
orf19.2859::SRP40	1	0	0	1552	1
orf19.285::orf19.285	72	12	61	839	NA
orf19.2862::RIB1	21	5	11	1287	NA
orf19.2863.1::ERV1	4	1	8	759	NA
orf19.2863::orf19.2863	19	4	16	621	NA
orf19.2864.1::RPL28	962	91	937	911	NA
orf19.2866::orf19.2866	15	9	60	1572	NA
orf19.2867::orf19.2867	22	4	21	2241	NA
orf19.286::orf19.286	1	0	3	599	NA
orf19.2871::SDH12	75	14	60	2201	NA
orf19.2873::TOP2	7	2	5	4716	NA
orf19.2875::orf19.2875	2	0	1	988	NA
orf19.2876::CBF1	82	12	59	1124	NA
orf19.2877::PDC11	5202	736	4671	1926	NA
orf19.2878::PGA15	4	1	0	1051	NA
orf19.2879::IFF5	6	3	7	4506	NA
orf19.287::orf19.287	67	9	43	666	NA
orf19.2881::MNN4	3	1	2	3401	NA
orf19.2883::CSO99	8	1	9	1376	NA
orf19.2884::CDC68	14	4	3	3344	NA
orf19.2886::CEK1	14	3	16	1883	NA
orf19.2887::orf19.2887	5	0	10	845	NA
orf19.2888::orf19.2888	5	2	12	772	NA
orf19.2889::orf19.2889	6	2	9	568	NA
orf19.288::MET13	4	0	3	2308	NA
orf19.2890::orf19.2890	7	1	3	1883	NA
orf19.2892::orf19.2892	14	15	5	3439	1
orf19.2893::orf19.2893	1	0	0	2615	NA
orf19.2895::VMA8	23	3	24	1045	NA
orf19.2896::SOU1	4	2	1	1050	NA
orf19.28::orf19.28	2	0	0	986	NA
orf19.2901::NUP60	6	1	6	2260	NA
orf19.2903::AGO1	34	3	22	3241	NA
orf19.2907.1::orf19.2907.1	9	1	3	643	NA
orf19.2908::orf19.2908	8	1	9	1395	NA
orf19.2909::ERG26	59	9	58	1187	NA
orf19.290::KRE5	7	1	5	4484	NA
orf19.2910::PGA43	2	0	3	1276	NA
orf19.2911::SEC3	6	1	3	2642	NA
orf19.2914::orf19.2914	2	1	3	1513	NA
orf19.2915::orf19.2915	9	1	5	2247	NA
orf19.2917.1::orf19.2917.1	1	4	3	336	NA
orf19.2917::orf19.2917	4	6	3	1712	1
orf19.2919::MPH1	4	0	1	3659	NA
orf19.291::orf19.291	5	0	5	1230	NA
orf19.2920::orf19.2920	28	5	23	599	NA
orf19.2921::orf19.2921	2	0	2	1544	NA
orf19.2923::orf19.2923	2	1	1	1764	NA
orf19.2925::orf19.2925	2	0	0	1093	NA
orf19.2926::orf19.2926	4	1	3	2759	NA
orf19.2928::orf19.2928	14	4	8	1334	NA
orf19.2929::GSC1	5	0	2	5994	NA
orf19.292::orf19.292	5	0	2	932	NA
orf19.2930::orf19.2930	10	8	1	2289	1
orf19.2933::orf19.2933	4	0	3	1208	NA
orf19.2935::RPL10	800	107	783	758	NA
orf19.2937::PMM1	208	26	223	907	NA
orf19.2938::orf19.2938	7	0	3	2165	NA
orf19.2939::orf19.2939	2	0	6	879	NA
orf19.2940::orf19.2940	4	0	7	941	NA
orf19.2942::DIP5	3	6	0	2056	1
orf19.2945::PUT4	1	1	3	2540	NA
orf19.2946::HNM4	1	0	0	1945	NA
orf19.2947::SNZ1	20	2	24	1067	NA
orf19.2948::SNO1	2	1	7	890	NA
orf19.2949::IML1	1	0	2	4689	NA
orf19.2951::HOM6	61	11	65	1209	NA
orf19.2952::EXG2	2	0	1	1651	NA
orf19.2953::TOM20	43	6	42	827	NA
orf19.2954::orf19.2954	56	9	46	776	NA
orf19.2956::MGM101	2	1	0	1095	NA
orf19.2957::orf19.2957	1	1	0	2550	NA
orf19.2958::orf19.2958	3	2	4	2893	NA
orf19.2959.1::orf19.2959.1	22	13	16	286	NA
orf19.295::orf19.295	4	0	2	1203	NA
orf19.2960::FRS2	70	12	52	1621	NA
orf19.2961::orf19.2961	6	0	4	1717	NA
orf19.2962::orf19.2962	1	0	0	1412	NA
orf19.2964::orf19.2964	12	2	5	2623	NA
orf19.2965.1::orf19.2965.1	47	14	40	530	NA
orf19.2965::orf19.2965	58	64	13	1253	1
orf19.2966::orf19.2966	48	5	40	1028	NA
orf19.2967::TIF34	22	3	32	1230	NA
orf19.2969::RAD16	85	13	63	2696	NA
orf19.2970::LYS2	9	4	11	4383	NA
orf19.2972::PDE2	9	1	9	2267	NA
orf19.2973::orf19.2973	3	1	4	2611	NA
orf19.2974::YKT6	13	2	16	973	NA
orf19.2975::YPT7	2	1	4	1213	NA
orf19.2977::MIA40	11	3	8	1056	NA
orf19.2978::orf19.2978	3	1	2	580	NA
orf19.297::DTD2	7	2	1	610	NA
orf19.2980::orf19.2980	1	1	1	2683	NA
orf19.2982::orf19.2982	1	0	1	1709	NA
orf19.2983::CDC73	17	3	17	1216	NA
orf19.2984::MST1	2	2	3	1479	NA
orf19.2985::orf19.2985	13	0	9	680	NA
orf19.2986::orf19.2986	2	0	0	555	NA
orf19.2987::orf19.2987	5	0	9	1945	NA
orf19.2988::orf19.2988	93	73	18	1380	1
orf19.2989::GOR1	45	8	38	1286	NA
orf19.298::orf19.298	2	0	3	503	NA
orf19.2992::RPP1A	868	90	703	546	NA
orf19.2994.1::RPS16A	393	48	420	996	NA
orf19.2994::RPL13	609	116	492	738	NA
orf19.2995::orf19.2995	1	0	1	962	NA
orf19.2996::orf19.2996	6	1	3	3414	NA
orf19.2998::TSR2	3	2	0	761	NA
orf19.299::ECM14	6	0	3	1592	NA
orf19.3000::ORC1	7	0	4	2675	NA
orf19.3001::TEM1	6	0	3	842	NA
orf19.3002::RPS1	943	104	772	964	NA
orf19.3003.1::RPL6	375	57	377	1273	NA
orf19.3003::orf19.3003	25	6	17	4706	NA
orf19.3004::orf19.3004	30	9	30	1597	NA
orf19.3006::GGA2	70	9	57	2272	NA
orf19.3007::orf19.3007	14	6	14	745	NA
orf19.3008::COQ4	16	4	15	1145	NA
orf19.3009::orf19.3009	2	0	0	2242	NA
orf19.300::AIP2	20	16	6	1841	1
orf19.3010.1::ECM33	156	3	117	2401	NA
orf19.3010::orf19.3010	8	8	17	1406	NA
orf19.3013::CDC12	38	38	5	1649	1
orf19.3014::BMH1	328	304	77	1249	1
orf19.3015::ARX1	9	5	7	1894	1
orf19.3016::orf19.3016	16	2	6	531	NA
orf19.3018::SPP1	2	0	0	1434	NA
orf19.3019::orf19.3019	3	1	1	2439	NA
orf19.301::PGA18	2	0	2	3080	NA
orf19.3021::orf19.3021	9	0	5	1504	NA
orf19.3022::orf19.3022	12	2	8	1052	NA
orf19.3023::NGG1	4	3	3	2112	NA
orf19.3026::MAS1	14	2	12	1567	NA
orf19.3027::orf19.3027	20	6	35	1515	NA
orf19.3029::EHD3	5	0	1	1973	NA
orf19.302::orf19.302	5	0	4	1039	NA
orf19.3030::orf19.3030	8	1	1	2069	NA
orf19.3031::SEC62	7	0	4	1092	NA
orf19.3034::RLI1	4	4	0	2299	1
orf19.3035::orf19.3035	18	2	18	4817	NA
orf19.3037::orf19.3037	59	7	33	2179	NA
orf19.3038::TPS2	197	109	99	2958	1
orf19.3040::EHT1	67	57	11	1849	1
orf19.3041::orf19.3041	5	2	9	2249	NA
orf19.3042::orf19.3042	1	1	2	1214	NA
orf19.3043::orf19.3043	7	3	8	1688	NA
orf19.3045::orf19.3045	22	2	22	1929	NA
orf19.3047::orf19.3047	29	12	17	3790	NA
orf19.3048::orf19.3048	6	1	4	3292	NA
orf19.304::orf19.304	2	0	0	1733	NA
orf19.3050::AGE1	12	1	10	3137	NA
orf19.3051::orf19.3051	54	10	51	1142	NA
orf19.3052::YPT1	70	6	61	780	NA
orf19.3053::orf19.3053	520	58	479	715	NA
orf19.3054::RPN3	67	46	15	1574	1
orf19.3055::MED17	9	3	3	2018	NA
orf19.3057::orf19.3057	3	1	5	604	NA
orf19.3058::COQ6	31	3	19	1706	NA
orf19.3059::SUA71	63	8	48	1372	NA
orf19.305::orf19.305	3	0	1	1602	NA
orf19.3060::orf19.3060	17	3	12	1019	NA
orf19.3061.1::orf19.3061.1	72	8	45	787	NA
orf19.3061::IMP1	9	0	8	720	NA
orf19.3062::orf19.3062	3	1	2	3648	NA
orf19.3063::HFL1	2	0	2	796	NA
orf19.3064.1::orf19.3064.1	5	3	1	377	NA
orf19.3064::MRPL27	11	4	6	621	NA
orf19.3065::DAO1	9	2	9	1151	NA
orf19.3066::ENG1	3	1	5	3601	NA
orf19.306::USO5	1	1	0	2241	NA
orf19.3071::MIH1	14	5	17	4245	NA
orf19.3074::TLO10	30	1	5	659	NA
orf19.3076::orf19.3076	13	4	16	461	NA
orf19.3077::VID21	1	1	3	2158	NA
orf19.307::orf19.307	6	1	9	1960	NA
orf19.3080::orf19.3080	2	1	1	3658	NA
orf19.3083::orf19.3083	6	1	5	1276	NA
orf19.3084::orf19.3084	5	1	7	955	NA
orf19.3086::SEC10	3	2	4	2536	NA
orf19.3087.2::orf19.3087.2	9	5	2	339	NA
orf19.3087::UBI3	1160	194	1188	648	NA
orf19.3089::orf19.3089	1	0	0	768	NA
orf19.3091::orf19.3091	14	1	4	4411	NA
orf19.3093::MSH2	3	0	2	2731	NA
orf19.3097::PDA1	319	56	276	1312	NA
orf19.3098::orf19.3098	5	0	4	6225	NA
orf19.3099::TRP4	10	13	7	1296	1
orf19.30::SPF1	6	1	6	3866	NA
orf19.3100::orf19.3100	1	1	1	3334	NA
orf19.3102::CTA6	1	1	2	814	NA
orf19.3103::orf19.3103	14	1	6	4469	NA
orf19.3104::YDC1	1	0	5	1187	NA
orf19.3106::MET16	5	0	3	1001	NA
orf19.3108::orf19.3108	1	0	0	595	NA
orf19.3112::ZRT1	1	0	0	1497	NA
orf19.3113::orf19.3113	1	1	1	771	NA
orf19.3115::orf19.3115	7	1	3	1364	NA
orf19.3116::EXM2	10	2	7	1093	NA
orf19.3120::orf19.3120	1	0	0	1926	NA
orf19.3122.2::orf19.3122.2	59	35	46	404	NA
orf19.3122::ARR3	3	0	6	1287	NA
orf19.3123.2::orf19.3123.2	8	3	8	952	NA
orf19.3123::RPT5	57	42	14	1415	1
orf19.3124::orf19.3124	25	6	2	1401	1
orf19.3125::orf19.3125	2	1	4	838	NA
orf19.3126::CCT6	28	23	11	1803	1
orf19.3128::orf19.3128	29	6	23	2125	NA
orf19.3129::orf19.3129	23	5	16	1558	NA
orf19.3130::orf19.3130	1	0	2	1168	NA
orf19.3131::OYE32	6	0	7	1382	NA
orf19.3132::orf19.3132	3	0	2	2137	NA
orf19.3133::GUT2	75	64	21	2352	1
orf19.3135::orf19.3135	25	0	19	1985	NA
orf19.3136::orf19.3136	14	1	14	1663	NA
orf19.3138::NOP1	12	0	15	1200	NA
orf19.3139::orf19.3139	49	7	50	1255	NA
orf19.3140.1::orf19.3140.1	68	13	66	614	NA
orf19.3141::orf19.3141	3	1	4	2836	NA
orf19.3142::orf19.3142	4	0	3	1429	NA
orf19.3147::orf19.3147	11	1	2	918	NA
orf19.3149::LSP1	46	26	17	1307	1
orf19.314::orf19.314	12	2	6	3053	NA
orf19.3150::GRE2	23	5	17	1901	NA
orf19.3151::orf19.3151	8	1	7	1940	NA
orf19.3152::AMO2	3	0	3	2087	NA
orf19.3153::MSS4	11	0	8	3083	NA
orf19.3154::orf19.3154	15	5	16	1592	NA
orf19.3156::orf19.3156	43	8	43	3692	NA
orf19.3158::orf19.3158	1	0	5	1640	NA
orf19.3159::UTP20	5	3	4	7681	NA
orf19.315::orf19.315	7	0	2	662	NA
orf19.3160::HSP12	47	10	50	590	NA
orf19.3161::orf19.3161	5	1	6	1049	NA
orf19.3166::orf19.3166	19	2	19	5190	NA
orf19.3167::orf19.3167	4	2	5	1535	NA
orf19.3168::RPN8	72	9	72	1115	NA
orf19.3169::orf19.3169	7	12	8	1251	NA
orf19.316::SEC13	47	14	41	1119	NA
orf19.3170::orf19.3170	4	0	8	2413	NA
orf19.3171::ACH1	23	1	10	2051	NA
orf19.3172::orf19.3172	1	0	1	1451	NA
orf19.3173::orf19.3173	12	0	12	1121	NA
orf19.3174::CDC24	6	1	2	3565	NA
orf19.3175::orf19.3175	72	10	59	2082	NA
orf19.3176::RIM21	1	1	7	1698	NA
orf19.3177::orf19.3177	9	0	7	1830	NA
orf19.3178::orf19.3178	6	1	3	1643	NA
orf19.317::PNP1	32	2	31	1087	NA
orf19.3180::orf19.3180	8	0	26	2155	NA
orf19.3181.1::orf19.3181.1	2	1	2	305	NA
orf19.3182::GIS2	60	8	12	1044	NA
orf19.3183::orf19.3183	30	3	27	838	NA
orf19.3184::orf19.3184	7	3	6	840	NA
orf19.3185::orf19.3185	19	24	5	2514	1
orf19.3187::ZNC1	9	1	6	3165	NA
orf19.3188::TAC1	1	2	1	3573	NA
orf19.318::orf19.318	1	0	2	1684	NA
orf19.3190::HAL9	3	3	8	4342	NA
orf19.3192::STI1	26	14	3	1998	1
orf19.3193::FCR3	2	0	1	2034	NA
orf19.3195::HIP1	8	0	8	2168	NA
orf19.3197::PAP1	10	2	10	1865	NA
orf19.3198::OBPA	38	5	27	1434	NA
orf19.3199::PIKA	22	3	18	3030	NA
orf19.319::orf19.319	12	1	11	686	NA
orf19.31::orf19.31	9	2	8	2054	NA
orf19.3201::MTLA1	8	0	0	1245	NA
orf19.3202::orf19.3202	1	0	3	2888	NA
orf19.3203::RCY1	4	3	5	2819	NA
orf19.3206::CCT7	30	3	36	1790	NA
orf19.3207::CCN1	1	0	0	2816	NA
orf19.3208::DAL52	5	2	3	2230	NA
orf19.3209::FGR42	1	0	0	1562	NA
orf19.320::orf19.320	4	0	8	1446	NA
orf19.3211::RCF3	15	3	16	1203	NA
orf19.3212::MID1	4	0	5	1824	NA
orf19.3213::orf19.3213	2	4	2	2779	NA
orf19.3214::orf19.3214	22	9	35	2595	NA
orf19.3215::orf19.3215	12	3	0	652	NA
orf19.3216::orf19.3216	1	0	1	3404	NA
orf19.3218::orf19.3218	5	0	7	2135	NA
orf19.3219::orf19.3219	1	1	0	2452	NA
orf19.321::orf19.321	12	0	17	2007	NA
orf19.3220::orf19.3220	2	0	6	903	NA
orf19.3222::orf19.3222	1	1	0	3623	NA
orf19.3223.1::orf19.3223.1	87	7	51	860	NA
orf19.3223::ATP3	299	29	239	1292	NA
orf19.3225::CWH43	13	1	4	3328	NA
orf19.3226::orf19.3226	4	0	0	688	NA
orf19.3227::FTH2	1	0	0	1893	NA
orf19.3228::orf19.3228	17	4	12	2807	NA
orf19.3230::BOI2	6	2	8	4295	NA
orf19.3231::CDC27	11	2	10	2854	NA
orf19.3233::HSE1	6	1	4	1729	NA
orf19.3234.1::SFT1	13	1	7	393	NA
orf19.3235::orf19.3235	38	8	31	961	NA
orf19.3237::orf19.3237	6	4	11	5364	NA
orf19.3239::CTF18	10	2	4	2740	NA
orf19.323::orf19.323	2	0	0	4755	NA
orf19.3240::ERG27	9	1	4	1156	NA
orf19.3241::orf19.3241	4	0	4	4394	NA
orf19.3242::orf19.3242	16	5	13	921	NA
orf19.3243::SRP54	22	32	2	1846	1
orf19.3244::orf19.3244	8	0	6	566	NA
orf19.3245::orf19.3245	2	1	4	2789	NA
orf19.3247::orf19.3247	15	2	12	6671	NA
orf19.3248::orf19.3248	9	1	3	1237	NA
orf19.3249::LAG1	8	0	3	1576	NA
orf19.3250::orf19.3250	10	3	2	2114	NA
orf19.3251::ARC19	60	9	61	766	NA
orf19.3252::DAL81	2	0	1	3343	NA
orf19.3254::orf19.3254	1	0	0	2233	NA
orf19.3256::SLN1	5	0	6	4428	NA
orf19.3259::orf19.3259	22	1	15	761	NA
orf19.325::orf19.325	10	1	14	2997	NA
orf19.3260::orf19.3260	17	10	8	2539	NA
orf19.3261::ATO9	23	1	20	744	NA
orf19.3264.1::orf19.3264.1	802	78	651	454	NA
orf19.3264::CCE1	20	14	47	3372	NA
orf19.3265.1::orf19.3265.1	5	1	8	448	NA
orf19.3265::TRM1	4	0	2	1826	NA
orf19.3267::orf19.3267	1	0	3	1219	NA
orf19.3268::TMA19	520	75	536	611	NA
orf19.3269::GSL2	2	1	3	5702	NA
orf19.326::orf19.326	10	2	10	819	NA
orf19.3273::orf19.3273	19	0	3	1076	NA
orf19.3275::orf19.3275	1	1	9	489	NA
orf19.3276::PWP2	7	4	5	2901	NA
orf19.3278::GSY1	449	341	103	2211	1
orf19.3279::HYR4	1	0	0	4593	NA
orf19.327::HTA3	15	0	14	737	NA
orf19.3281::orf19.3281	24	5	32	1570	NA
orf19.3282::BMT3	2	0	0	1948	NA
orf19.3283::orf19.3283	1	0	2	730	NA
orf19.3285::orf19.3285	2	0	1	1565	NA
orf19.3286::orf19.3286	4	0	2	1484	NA
orf19.3287::BUD22	1	0	0	1521	NA
orf19.3288::NMA111	1	0	2	3088	NA
orf19.3289::orf19.3289	9	3	6	1246	NA
orf19.328::NPR2	1	0	0	2263	NA
orf19.3290::orf19.3290	53	8	47	639	NA
orf19.3291::HMT1	33	4	34	1191	NA
orf19.3292::orf19.3292	6	0	11	636	NA
orf19.3293::orf19.3293	9	1	6	1013	NA
orf19.3294::MBF1	208	25	192	635	NA
orf19.3295::orf19.3295	4	1	6	1881	NA
orf19.3296::orf19.3296	4	0	3	1618	NA
orf19.3297::orf19.3297	25	11	22	550	NA
orf19.3298::CCH1	11	1	14	7294	NA
orf19.329::orf19.329	6	1	4	1634	NA
orf19.3300::ZPR1	21	26	5	1713	1
orf19.3301::orf19.3301	5	1	3	2670	NA
orf19.330.1::RUB1	32	13	13	390	NA
orf19.3302::orf19.3302	34	4	24	2564	NA
orf19.3303::orf19.3303	11	2	10	2758	NA
orf19.3304::orf19.3304	1	0	2	953	NA
orf19.3305::ZCF17	4	0	6	2371	NA
orf19.3306::orf19.3306	1	0	0	2485	NA
orf19.3307::orf19.3307	17	2	17	1538	NA
orf19.3308::STB5	6	1	2	2338	NA
orf19.3309::orf19.3309	9	2	12	1483	NA
orf19.3310::orf19.3310	6	0	5	1043	NA
orf19.3311::IFD3	1	0	2	1248	NA
orf19.3312::orf19.3312	21	3	32	1965	NA
orf19.3314::TRS20	7	0	0	633	NA
orf19.3315::CTA9	13	7	15	1684	NA
orf19.3317::MED22	1	0	0	575	NA
orf19.3318::orf19.3318	2	0	3	2592	NA
orf19.3319::orf19.3319	33	6	26	1071	NA
orf19.331::orf19.331	3	0	2	759	NA
orf19.3321::MRS7	18	21	7	1933	1
orf19.332.1::orf19.332.1	112	29	63	455	NA
orf19.3322::DUT1	18	4	14	701	NA
orf19.3323::orf19.3323	3	1	0	1035	NA
orf19.3324::TIF	183	20	182	1424	NA
orf19.3325.3::RPS21B	814	210	781	826	NA
orf19.3325::orf19.3325	63	18	59	2630	NA
orf19.3327::TRM2	5	2	8	2103	NA
orf19.3328::orf19.3328	1	0	0	2623	NA
orf19.3329::orf19.3329	12	3	6	1740	NA
orf19.332::orf19.332	14	3	15	2227	NA
orf19.3330::CRL1	11	0	2	1148	NA
orf19.3331::ABC1	10	2	8	2007	NA
orf19.3332::orf19.3332	5	1	5	3109	NA
orf19.3333::orf19.3333	12	6	14	1555	NA
orf19.3334::RPS21	764	97	718	981	NA
orf19.3335::orf19.3335	34	1	45	752	NA
orf19.3338::orf19.3338	1	0	0	1394	NA
orf19.333::FCY2	17	3	14	2145	NA
orf19.3340::SOD2	74	11	55	881	NA
orf19.3341::orf19.3341	69	17	56	2010	NA
orf19.3342::orf19.3342	20	4	16	2155	NA
orf19.3344::VPS17	17	2	13	1752	NA
orf19.3345::SIZ1	7	2	3	4933	NA
orf19.3347::RPB7	12	1	6	918	NA
orf19.3348::orf19.3348	23	6	9	768	NA
orf19.3349::orf19.3349	18	22	3	3995	1
orf19.334::orf19.334	3	0	2	1030	NA
orf19.3350::MRP20	16	3	6	1028	NA
orf19.3351::orf19.3351	1	1	3	1538	NA
orf19.3352::orf19.3352	3	1	3	2160	NA
orf19.3353::orf19.3353	34	0	22	1200	NA
orf19.3354::orf19.3354	33	4	40	1537	NA
orf19.3355::ISN1	105	21	94	1540	NA
orf19.3356::ESP1	1	1	7	4941	NA
orf19.3357::orf19.3357	7	2	3	760	NA
orf19.3358::LSC1	173	20	154	1290	NA
orf19.3359::ARP8	37	5	25	4027	NA
orf19.335::orf19.335	5	1	3	2815	NA
orf19.3360::orf19.3360	3	0	4	2438	NA
orf19.3363::VTC4	58	54	14	2434	1
orf19.3364::orf19.3364	36	4	32	833	NA
orf19.3365::DAO2	13	2	4	1366	NA
orf19.3366.1::orf19.3366.1	49	9	46	749	NA
orf19.3366::CSH3	10	1	11	1015	NA
orf19.3367::orf19.3367	7	0	3	1020	NA
orf19.3369::MOH1	3	1	0	1907	NA
orf19.336::YAH1	3	0	3	719	NA
orf19.3370::DOT4	1	0	4	2445	NA
orf19.3371::JAB1	10	1	11	2051	NA
orf19.3373::orf19.3373	1	0	1	1955	NA
orf19.3378::orf19.3378	8	0	8	762	NA
orf19.337::VTI1	24	7	17	998	NA
orf19.338::orf19.338	25	6	18	3323	NA
orf19.3391::ADK1	248	29	209	943	NA
orf19.3392::DOG1	57	4	46	806	NA
orf19.3394::orf19.3394	11	2	9	1016	NA
orf19.3395::orf19.3395	8	0	11	1667	NA
orf19.3396::HCH1	20	5	21	659	NA
orf19.3399::orf19.3399	7	1	4	2435	NA
orf19.339::NDE1	110	11	111	1867	NA
orf19.3400::COQ3	11	1	15	1029	NA
orf19.3401::CTA1	12	4	10	736	NA
orf19.3402::FPG1	14	0	5	1293	NA
orf19.3405::ZCF18	9	0	5	1791	NA
orf19.3407::RAD18	4	0	1	1448	NA
orf19.3409::SEC12	24	6	29	2673	NA
orf19.340::orf19.340	9	0	7	1180	NA
orf19.3411::orf19.3411	11	3	14	1301	NA
orf19.3412::ATG15	5	4	12	2234	NA
orf19.3414::SUR7	12	1	3	1196	NA
orf19.3415.1::RPL32	817	109	754	1035	NA
orf19.3415::PTK2	11	4	16	2929	NA
orf19.3417::ACF2	15	1	14	2386	NA
orf19.3419::MAE1	53	38	22	2209	1
orf19.341::orf19.341	10	0	6	2087	NA
orf19.3421.1::MED19	14	3	6	748	NA
orf19.3422::FMP27	41	7	35	8221	NA
orf19.3423::TIF3	16	8	7	1966	1
orf19.3425::orf19.3425	3	0	1	2213	NA
orf19.3426::ANB1	937	126	802	1518	NA
orf19.3428::orf19.3428	1	0	1	2222	NA
orf19.3429::FGR47	3	0	1	3346	NA
orf19.3430::orf19.3430	1	0	2	1684	NA
orf19.3431::orf19.3431	7	2	6	4438	NA
orf19.3433::OYE23	31	8	18	1468	NA
orf19.3438::orf19.3438	2	2	3	1322	NA
orf19.3439::orf19.3439	1	0	0	1165	NA
orf19.3441::FRP6	2	1	2	1362	NA
orf19.3442::orf19.3442	94	10	93	1464	NA
orf19.3443::OYE2	21	1	20	1416	NA
orf19.3444::orf19.3444	1	0	4	2481	NA
orf19.3445::HOC1	11	2	20	1364	NA
orf19.3446::orf19.3446	15	1	14	715	NA
orf19.3447::orf19.3447	11	1	9	2352	NA
orf19.3448::orf19.3448	38	6	33	766	NA
orf19.3449.2::orf19.3449.2	11	0	2	1138	NA
orf19.3449::orf19.3449	13	3	7	2618	NA
orf19.3450.1::orf19.3450.1	6	1	13	1261	NA
orf19.3453::orf19.3453	4	0	3	3189	NA
orf19.3456::orf19.3456	6	0	2	1802	NA
orf19.3457::SWD3	4	1	4	1337	NA
orf19.3458::orf19.3458	8	1	8	1312	NA
orf19.3459::orf19.3459	11	0	6	2348	NA
orf19.3461::orf19.3461	4	1	5	883	NA
orf19.3462::SAR1	72	3	62	1012	NA
orf19.3463::orf19.3463	2	1	1	2254	NA
orf19.3465::RPL10A	1016	137	979	831	NA
orf19.3466::orf19.3466	2	1	0	1429	NA
orf19.3467::SEC27	30	14	34	3124	NA
orf19.3468::ALG11	3	0	5	2031	NA
orf19.3469::orf19.3469	6	2	7	1392	NA
orf19.346::ALT1	6	0	7	1934	NA
orf19.3471::orf19.3471	8	0	5	741	NA
orf19.3473::orf19.3473	1	0	1	2050	NA
orf19.3474::IPL1	3	1	1	1868	NA
orf19.3475::orf19.3475	16	2	16	991	NA
orf19.3476::HRR25	11	3	7	1755	NA
orf19.3477::orf19.3477	5	1	1	1771	NA
orf19.3478::NIP7	3	0	3	786	NA
orf19.347::RSN1	9	2	13	1503	NA
orf19.3480::orf19.3480	3	1	0	1634	1
orf19.3481::orf19.3481	4	4	0	2206	1
orf19.3482::orf19.3482	6	0	6	1487	NA
orf19.3483::orf19.3483	3	2	13	1540	NA
orf19.3487::orf19.3487	25	2	1	1015	NA
orf19.348::SKN2	9	2	3	2844	NA
orf19.3496::CHC1	44	9	27	5246	NA
orf19.3498::orf19.3498	2	2	1	1297	NA
orf19.3499::orf19.3499	1	0	1	775	NA
orf19.349::orf19.349	16	2	10	2378	NA
orf19.3501::orf19.3501	1	0	0	3844	NA
orf19.3504::RPL23A	687	83	694	1082	NA
orf19.3505::orf19.3505	32	7	30	2751	NA
orf19.3506::DBR1	10	3	7	3035	NA
orf19.3507::MCR1	132	18	98	1093	NA
orf19.3508::orf19.3508	24	4	16	1276	NA
orf19.350::PRE9	29	7	35	1022	NA
orf19.3515::orf19.3515	70	11	60	689	NA
orf19.3516::orf19.3516	3	0	0	804	NA
orf19.3517::orf19.3517	5	0	5	1115	NA
orf19.3518::orf19.3518	20	2	7	1174	NA
orf19.3519::SUA72	2	0	2	1430	NA
orf19.35.1::orf19.35.1	74	16	50	664	NA
orf19.3521::ARH2	47	6	0	885	NA
orf19.3523::CRK1	20	6	14	2648	NA
orf19.3526::ITR1	2	0	1	2007	NA
orf19.3527::CYT1	213	23	161	1254	NA
orf19.3528::orf19.3528	11	1	13	681	NA
orf19.3529::ABP2	8	2	7	2301	NA
orf19.352::orf19.352	6	2	5	1921	NA
orf19.3530::CKA2	9	0	4	1393	NA
orf19.3531::orf19.3531	2	0	3	1004	NA
orf19.3532::MRPL10	8	0	12	951	NA
orf19.3533::orf19.3533	15	0	5	785	NA
orf19.3534::RHO3	1	1	6	1051	NA
orf19.3535::orf19.3535	9	0	11	1066	NA
orf19.3537::orf19.3537	8	1	3	540	NA
orf19.3538::FRE9	1	0	0	2595	NA
orf19.353::ULP1	7	1	9	1157	NA
orf19.3540::MAK5	3	0	2	2530	NA
orf19.3541::ERF1	7	7	1	1490	1
orf19.3542::LEM3	26	7	26	1975	NA
orf19.3544::orf19.3544	1	0	1	1790	NA
orf19.3545::orf19.3545	10	2	6	3509	NA
orf19.3546::PEX2	4	0	1	1365	NA
orf19.3547::orf19.3547	14	10	6	2055	1
orf19.3548.1::WH11	96	51	89	364	NA
orf19.3548::orf19.3548	18	3	8	868	NA
orf19.3549::CDC21	5	1	6	1084	NA
orf19.354::orf19.354	15	5	15	1715	NA
orf19.3550::SGO1	9	1	3	1508	NA
orf19.3551::DAD2	8	1	2	469	NA
orf19.3552::orf19.3552	9	1	14	3198	NA
orf19.3553::RPF2	25	2	12	1061	NA
orf19.3554::AAT1	109	12	86	1543	NA
orf19.3555::BUD14	2	2	2	2870	NA
orf19.3556::orf19.3556	2	0	3	3184	NA
orf19.3557::GPI19	7	2	0	1262	NA
orf19.3558::orf19.3558	31	7	23	809	NA
orf19.3559::orf19.3559	9	6	0	1351	1
orf19.3561::CDC7	5	0	4	2267	NA
orf19.3564::RPC40	18	22	5	1261	1
orf19.3565::orf19.3565	2	1	0	1155	NA
orf19.3568::RXT3	4	0	5	2102	NA
orf19.3569::orf19.3569	1	0	0	2128	NA
orf19.3571::orf19.3571	3	0	1	786	NA
orf19.3572.3::orf19.3572.3	902	136	847	957	NA
orf19.3572::orf19.3572	4	0	0	1625	NA
orf19.3573::PEX6	3	1	5	3600	NA
orf19.3574::MDJ2	6	2	10	704	NA
orf19.3575::CDC19	3909	519	3488	1645	NA
orf19.3577.1::orf19.3577.1	10	3	3	449	NA
orf19.3577::COQ5	28	2	21	1107	NA
orf19.3578::orf19.3578	1	0	0	664	NA
orf19.3579::ATP4	212	41	229	796	NA
orf19.357::orf19.357	13	2	6	963	NA
orf19.3581::orf19.3581	5	0	2	1476	NA
orf19.3582::orf19.3582	8	4	12	906	NA
orf19.3583::orf19.3583	11	0	8	1318	NA
orf19.3585::orf19.3585	4	4	4	462	NA
orf19.3586::orf19.3586	3	0	0	1391	NA
orf19.3590::IPP1	278	30	213	1006	NA
orf19.3591::APE3	12	1	9	1832	NA
orf19.3592::JEM1	7	1	4	2209	NA
orf19.3593::RPT6	73	58	7	1293	1
orf19.3594::orf19.3594	5	1	12	685	NA
orf19.3599::TIF4631	26	37	14	3480	1
orf19.35::orf19.35	68	36	58	3994	NA
orf19.3600::orf19.3600	1	0	2	1226	NA
orf19.3601::orf19.3601	4	0	1	1856	NA
orf19.3603::MFG1	1	0	0	2546	NA
orf19.3604::orf19.3604	9	0	7	1554	NA
orf19.3605::PEX17	8	2	10	921	NA
orf19.3606::orf19.3606	7	0	2	983	NA
orf19.3607::orf19.3607	2	0	2	2229	NA
orf19.3608::MSH3	2	0	1	3303	NA
orf19.3609::UTP15	4	0	4	1571	NA
orf19.360::FUR4	1	0	0	1907	NA
orf19.3610::orf19.3610	2	0	2	2336	NA
orf19.3611::orf19.3611	39	9	33	670	NA
orf19.3612::PST2	9	8	13	824	NA
orf19.3613::orf19.3613	4	3	5	1651	NA
orf19.3615::orf19.3615	16	7	16	1901	NA
orf19.3616::ERG9	107	104	18	1762	1
orf19.3617::GTR1	14	1	9	1404	NA
orf19.3618::YWP1	115	76	47	2098	1
orf19.36.1::orf19.36.1	5	0	1	380	NA
orf19.3622::ANP1	7	1	2	1810	NA
orf19.3623::SMC2	7	2	12	3727	NA
orf19.3624::MSU1	1	0	0	3663	NA
orf19.3625::orf19.3625	2	1	0	1245	NA
orf19.3626::orf19.3626	1	0	1	2658	NA
orf19.3627::orf19.3627	1	0	0	1003	NA
orf19.3628::RSP5	15	2	19	2736	NA
orf19.3629::DSE1	20	5	15	2985	NA
orf19.362::TLO9	14	2	17	793	NA
orf19.3630::RRP8	2	0	0	1554	NA
orf19.3633::orf19.3633	1	0	2	831	NA
orf19.3639::orf19.3639	8	0	7	1274	NA
orf19.3642::SUN41	27	12	7	1569	1
orf19.3644::orf19.3644	2	1	4	2530	NA
orf19.3646::CTR1	38	5	51	1091	NA
orf19.3647::SEC8	9	5	5	3570	NA
orf19.3648::orf19.3648	9	1	6	1931	NA
orf19.3649::orf19.3649	41	4	47	1030	NA
orf19.364::orf19.364	34	5	28	1080	NA
orf19.3651::PGK1	4942	525	4673	1379	NA
orf19.3653::FAT1	10	4	8	2371	NA
orf19.3656::COX15	69	7	55	1617	NA
orf19.3658::orf19.3658	4	0	2	2198	NA
orf19.3659::orf19.3659	8	1	3	1185	NA
orf19.3660::orf19.3660	3	1	0	1701	NA
orf19.3661::orf19.3661	4	0	3	2669	NA
orf19.3663.1::orf19.3663.1	5	2	8	1114	NA
orf19.3663::PHO91	7	0	15	2944	NA
orf19.3666::orf19.3666	2	0	0	1509	NA
orf19.3667::orf19.3667	2	0	2	1752	NA
orf19.3669::SHA3	23	2	22	1974	NA
orf19.366::orf19.366	14	2	8	1059	NA
orf19.3670::GAL1	27	4	24	1989	NA
orf19.3672::GAL10	73	3	36	2136	NA
orf19.3674::GAL102	3	2	3	1088	NA
orf19.3675::GAL7	31	6	31	1460	NA
orf19.3677::orf19.3677	4	0	5	959	NA
orf19.3678::orf19.3678	8	1	24	2351	NA
orf19.3679::orf19.3679	18	0	6	2048	NA
orf19.367::CNH1	6	3	10	2460	NA
orf19.3680::SEP7	10	5	3	2749	1
orf19.3682::CWH8	8	2	7	1559	NA
orf19.3683::AGE3	26	3	17	1505	NA
orf19.3685::PSY2	1	0	2	3248	NA
orf19.3686::orf19.3686	13	3	9	1412	NA
orf19.3687::orf19.3687	8	0	4	584	NA
orf19.3688::orf19.3688	4	1	8	526	NA
orf19.3689::orf19.3689	7	2	7	1893	NA
orf19.3690.2::orf19.3690.2	762	126	769	1116	NA
orf19.3691::TIM21	10	1	6	973	NA
orf19.3693::PGA5	1	0	1	2234	NA
orf19.3694::orf19.3694	3	0	1	3879	NA
orf19.3696::TOM22	38	14	36	644	NA
[truncated: 3,405 more rows]

## Sheet: Supplementary Data 4
Supplementary Data 4: Depletion of 95% of transcripts in candida albicans
Transcript	bulk_count	accept_count	reject_count	length	transcript_of_interest	depletion_panel
orf19.1002::orf19.1002	8	3	9	2876	NA	1
orf19.1007::KCS1	12	7	13	1424	NA	1
orf19.100::orf19.100	5	3	8	1510	NA	1
orf19.1010::MNT3	17	5	13	1280	NA	1
orf19.1011::MNN21	30	11	15	2380	NA	1
orf19.1012::orf19.1012	80	22	63	620	NA	1
orf19.101::RIM9	6	2	3	1187	NA	1
orf19.1026::orf19.1026	61	22	50	1212	NA	1
orf19.1027::PDR16	27	9	14	1424	NA	1
orf19.102::orf19.102	37	10	5	1346	NA	1
orf19.1030::orf19.1030	266	92	246	1411	NA	1
orf19.1031::HMG1	87	102	7	3886	1	NA
orf19.1033::STR2	31	6	25	1921	NA	1
orf19.1034::orf19.1034	32	7	19	711	NA	1
orf19.1035::WAR1	9	6	5	3499	NA	1
orf19.1036::MNS1	36	12	32	2354	NA	1
orf19.1037::orf19.1037	33	7	25	2061	NA	1
orf19.1039::BET4	16	2	17	1542	NA	1
orf19.1040::MAD2	17	5	10	859	NA	1
orf19.1041::orf19.1041	20	5	19	1726	NA	1
orf19.1042::POR1	819	191	645	1071	NA	1
orf19.1043::orf19.1043	11	8	5	1454	NA	1
orf19.1045::orf19.1045	17	7	3	1171	NA	1
orf19.1047::ERB1	96	134	0	2657	1	NA
orf19.1048::IFD6	1	1	1	1168	NA	1
orf19.1049::orf19.1049	6	1	1	699	NA	1
orf19.1050::orf19.1050	7	3	9	1336	NA	1
orf19.1051::HTA2	1577	472	1214	553	NA	1
orf19.1052::orf19.1052	1367	609	908	575	NA	1
orf19.1053::orf19.1053	45	24	35	2259	NA	1
orf19.1054::orf19.1054	29	7	8	1301	NA	1
orf19.1055::CDC3	86	98	0	1721	1	NA
orf19.1057::orf19.1057	28	6	18	692	NA	1
orf19.1058::orf19.1058	94	15	89	1180	NA	1
orf19.1059::HHF1	1336	647	867	469	NA	1
orf19.105::HAL22	29	11	6	1228	NA	1
orf19.1061::HHT21	1504	438	1189	544	NA	1
orf19.1062::orf19.1062	1	2	2	1975	NA	1
orf19.1063::orf19.1063	16	3	11	1549	NA	1
orf19.1064::ACS2	656	202	538	2264	NA	1
orf19.1065::SSA2	1011	289	807	2082	NA	1
orf19.1066::GIG1	7	1	6	1200	NA	1
orf19.1067::GPM2	33	11	33	968	NA	1
orf19.1069::RPN4	16	6	17	2027	NA	1
orf19.1070::orf19.1070	13	7	8	1811	NA	1
orf19.1075::orf19.1075	12	4	9	1445	NA	1
orf19.1077::ATM1	8	4	12	2492	NA	1
orf19.1078::HBR2	75	20	43	1590	NA	1
orf19.1082.1::orf19.1082.1	235	96	122	637	NA	1
orf19.1083::orf19.1083	27	18	17	1065	NA	1
orf19.1084::CDC39	53	56	0	7251	1	NA
orf19.1085::orf19.1085	70	29	56	1036	NA	1
orf19.1086::orf19.1086	46	25	22	2261	NA	1
orf19.1087::orf19.1087	8	7	1	2583	NA	1
orf19.1089::PEX11	46	4	26	1051	NA	1
orf19.1091::NOP8	27	8	19	2226	NA	1
orf19.1092::orf19.1092	23	5	21	1905	NA	1
orf19.1093::FLO8	6	4	1	2666	NA	1
orf19.1095::GLE2	59	23	48	1373	NA	1
orf19.1096::orf19.1096	8	3	10	3261	NA	1
orf19.1097::ALS2	12	12	3	8163	1	NA
orf19.109::orf19.109	26	9	23	1671	NA	1
orf19.1105.2::PGA56	1259	462	563	577	NA	1
orf19.1105::orf19.1105	250	179	291	1392	NA	1
orf19.1107::orf19.1107	15	5	7	848	NA	1
orf19.1108::HAM1	141	35	98	815	NA	1
orf19.1109::orf19.1109	170	47	121	605	NA	1
orf19.1110::orf19.1110	10	3	14	1217	NA	1
orf19.1111::orf19.1111	30	17	30	799	NA	1
orf19.1112::BUD7	38	7	28	2612	NA	1
orf19.1114::orf19.1114	53	11	40	828	NA	1
orf19.1115::GUK1	132	62	123	754	NA	1
orf19.1116::orf19.1116	8	18	0	856	NA	NA
orf19.1117::orf19.1117	24	9	25	1275	NA	1
orf19.1119::MTR10	49	15	34	3062	NA	1
orf19.111::CAN2	2	2	0	1874	NA	1
orf19.1121::orf19.1121	27	4	23	968	NA	1
orf19.1124.2::orf19.1124.2	70	23	62	1083	NA	1
orf19.1133::MSB1	12	7	9	4485	NA	1
orf19.1135::CAS1	12	6	18	2673	NA	1
orf19.1136::orf19.1136	32	9	22	635	NA	1
orf19.1137::orf19.1137	30	7	15	788	NA	1
orf19.1139::orf19.1139	31	12	19	3228	NA	1
orf19.1140::orf19.1140	95	25	71	967	NA	1
orf19.1142::AVT4	8	3	10	2314	NA	1
orf19.1143::orf19.1143	17	5	10	1347	NA	1
orf19.1144::orf19.1144	31	7	14	3783	NA	1
orf19.1148::orf19.1148	1	1	0	1367	NA	1
orf19.1149::MRF1	14	6	12	1241	NA	1
orf19.114::orf19.114	12	5	6	1311	NA	1
orf19.1150.1::orf19.1150.1	9	7	0	386	NA	1
orf19.1152::orf19.1152	99	30	66	987	NA	1
orf19.1153::GAD1	181	183	0	1809	1	NA
orf19.1154::EGD1	1256	356	1119	721	NA	1
orf19.1155::DPP2	15	4	16	1458	NA	1
orf19.1158::orf19.1158	1	1	1	952	NA	1
orf19.1159::orf19.1159	10	3	7	1634	NA	1
orf19.1160::orf19.1160	23	8	26	789	NA	1
orf19.1161::PLD1	36	11	26	5364	NA	1
orf19.1162::orf19.1162	44	27	26	525	NA	1
orf19.1163::orf19.1163	11	9	6	1439	NA	1
orf19.1164::GAR1	377	150	257	778	NA	1
orf19.1166::CTA3	34	22	26	4300	NA	1
orf19.1167::orf19.1167	3	1	0	1375	NA	NA
orf19.1168::ZCF3	45	13	29	668	NA	1
orf19.1169::orf19.1169	5	3	4	1855	NA	1
orf19.1170::ARO7	40	12	36	1289	NA	1
orf19.1177::orf19.1177	31	12	16	1323	NA	1
orf19.1178::orf19.1178	5	5	5	903	NA	1
orf19.1179::orf19.1179	245	179	111	363	NA	1
orf19.117::orf19.117	31	16	30	1824	NA	1
orf19.1180::orf19.1180	13	12	13	1597	NA	1
orf19.1181::orf19.1181	5	2	7	1088	NA	1
orf19.1182::orf19.1182	10	3	3	914	NA	1
orf19.1183::orf19.1183	11	5	9	1859	NA	1
orf19.1185::orf19.1185	42	8	28	1248	NA	1
orf19.1186::orf19.1186	36	10	25	1071	NA	1
orf19.1187::CPH2	57	82	0	3167	1	NA
orf19.1189::orf19.1189	57	19	43	3456	NA	1
orf19.118::FAD2	111	144	16	1611	1	NA
orf19.1190::STV1	30	13	26	3448	NA	1
orf19.1191::orf19.1191	20	6	15	2525	NA	1
orf19.1192::DNA2	9	6	6	4382	NA	1
orf19.1193::GNP1	232	61	167	1899	NA	1
orf19.1195::orf19.1195	24	11	10	2565	NA	1
orf19.1196::PKH3	8	6	9	2881	NA	1
orf19.1198::orf19.1198	17	3	15	762	NA	1
orf19.1199::NOP5	222	206	72	1804	NA	1
orf19.119::orf19.119	7	5	5	1105	NA	1
orf19.11::orf19.11	0	0	0	878	NA	NA
orf19.1200::orf19.1200	9	4	3	1170	NA	1
orf19.1201::orf19.1201	20	3	15	1537	NA	1
orf19.1202::orf19.1202	12	2	10	1435	NA	1
orf19.1203.1::orf19.1203.1	91	57	57	535	NA	1
orf19.1203::SRO77	16	7	9	3327	NA	1
orf19.1204::orf19.1204	29	13	16	1714	NA	1
orf19.120::orf19.120	6	2	2	948	NA	1
orf19.1210::orf19.1210	29	9	9	1797	NA	1
orf19.1212::orf19.1212	66	21	50	1813	NA	1
orf19.1214::orf19.1214	136	147	0	1485	1	NA
orf19.1215::orf19.1215	3	5	3	1502	NA	1
orf19.1217::orf19.1217	28	11	19	3249	NA	1
orf19.121::ARC18	38	8	26	661	NA	1
orf19.1220::RVS167	64	59	17	1600	1	NA
orf19.1221::ALG2	39	13	35	1611	NA	1
orf19.1223::DBF2	30	7	19	2696	NA	1
orf19.1224::FRP3	9	2	4	1275	NA	1
orf19.1225::PEX22	2	5	6	857	NA	1
orf19.1228::HAP2	11	4	6	1533	NA	1
orf19.1229::orf19.1229	50	13	55	3517	NA	1
orf19.122::CDC20	16	11	19	2929	NA	1
orf19.1232::VRG4	96	109	0	1759	1	NA
orf19.1233::ADE4	188	57	174	1926	NA	1
orf19.1234::FGR6-10	4	0	0	1814	NA	1
orf19.1235::HOM3	36	10	24	2072	NA	1
orf19.1236::GVP36	68	17	69	1268	NA	1
orf19.1237::ARO9	3	1	6	1730	NA	1
orf19.1238::TUB4	11	5	31	1792	NA	1
orf19.1240::orf19.1240	7	7	9	8592	NA	1
orf19.1244::GYP2	19	6	17	3311	NA	1
orf19.1246::orf19.1246	23	7	18	3558	NA	1
orf19.1247::orf19.1247	22	4	11	838	NA	1
orf19.1248::orf19.1248	83	23	74	1102	NA	1
orf19.1249::orf19.1249	28	9	43	962	NA	1
orf19.124::CIC1	95	105	0	1387	1	NA
orf19.1250::orf19.1250	35	13	31	1073	NA	1
orf19.1251::BRN1	19	10	9	2352	NA	1
orf19.1252::YME1	126	136	0	2375	1	NA
orf19.1253::PHO4	39	12	28	2293	NA	1
orf19.1254::SEC23	109	149	0	2459	1	NA
orf19.1255::ZCF5	2	1	3	2993	NA	1
orf19.1258::orf19.1258	6	5	0	1009	NA	NA
orf19.1259::orf19.1259	29	5	25	4629	NA	1
orf19.125::EBP1	103	69	63	1338	1	NA
orf19.1260::LEA1	29	13	22	970	NA	1
orf19.1261::CGT1	28	7	18	1664	NA	1
orf19.1263::CFL1	0	2	2	3599	NA	1
orf19.1265::orf19.1265	15	5	13	3972	NA	1
orf19.1267.1::orf19.1267.1	104	42	69	413	NA	1
orf19.1267::orf19.1267	83	32	40	1599	NA	1
orf19.1272::orf19.1272	43	8	37	1541	NA	1
orf19.1273::orf19.1273	127	49	84	480	NA	1
orf19.1274::orf19.1274	0	0	0	1691	NA	NA
orf19.1275::GAT1	5	1	3	2693	NA	1
orf19.1276::orf19.1276	23	9	16	798	NA	1
orf19.1277::orf19.1277	28	8	19	1811	NA	1
orf19.1279::CDS1	38	11	32	1636	NA	1
orf19.1280::SUI1	398	106	376	788	NA	1
orf19.1281::orf19.1281	23	7	20	1004	NA	1
orf19.1282::CKS1	47	14	31	840	NA	1
orf19.1283::MEC1	18	4	13	7111	NA	1
orf19.1285::orf19.1285	7	7	2	3554	NA	1
orf19.1289::SCT1	28	11	20	2640	NA	1
orf19.1290::XKS1	31	4	28	2045	NA	1
orf19.1291::ABZ1	40	13	34	2854	NA	1
orf19.1295::VAS1	243	73	188	3519	NA	1
orf19.1297::orf19.1297	6	0	1	2546	NA	1
orf19.1298::NUP84	34	8	35	2674	NA	1
orf19.1299::RPN6	84	27	63	1393	NA	1
orf19.1300::orf19.1300	52	19	35	1493	NA	1
orf19.1301::orf19.1301	52	11	20	737	NA	1
orf19.1304::orf19.1304	47	8	33	1096	NA	1
orf19.1305::orf19.1305	59	14	38	1641	NA	1
orf19.1306::orf19.1306	64	29	71	1157	NA	1
orf19.1309::orf19.1309	21	11	25	623	NA	1
orf19.130::VPS15	7	6	8	4834	NA	1
orf19.1311::SPO75	8	3	14	2721	NA	1
orf19.131.2::orf19.131.2	100	55	60	635	NA	1
orf19.1313::CDR3	6	3	8	1470	NA	1
orf19.1314::orf19.1314	4	9	14	1594	NA	1
orf19.1317::OSH3	31	14	20	2837	NA	1
orf19.1318::orf19.1318	10	4	11	1333	NA	1
orf19.1323::orf19.1323	21	8	12	2631	NA	1
orf19.1324::RAD2	11	6	8	3055	NA	1
orf19.1325::ECM38	1	1	4	2033	NA	1
orf19.132::orf19.132	34	15	36	2058	NA	1
orf19.1331::HSM3	13	7	9	1600	NA	1
orf19.1332::SNG4	9	4	6	1978	NA	1
orf19.1333::SNG3	15	5	8	1973	NA	1
orf19.1334::orf19.1334	14	5	5	2905	NA	1
orf19.1335::orf19.1335	61	20	58	3294	NA	1
orf19.1336.2::orf19.1336.2	54	13	42	608	NA	1
orf19.1336::PUP3	134	33	129	978	NA	1
orf19.1338::orf19.1338	31	3	33	1242	NA	1
orf19.1339::CPY1	54	16	51	1967	NA	1
orf19.1340::orf19.1340	32	11	26	1191	NA	1
orf19.1342::SHM1	194	55	179	1551	NA	1
orf19.1343::MED16	21	4	11	3381	NA	1
orf19.1348::orf19.1348	0	0	0	NA	NA	NA
orf19.1350::orf19.1350	5	2	1	1403	NA	1
orf19.1352::TIM22	56	29	44	1104	NA	1
orf19.1354::UCF1	734	215	628	968	NA	1
orf19.1355::orf19.1355	35	8	40	1680	NA	1
orf19.1356::orf19.1356	9	5	15	1481	NA	1
orf19.1357::FCY21	137	166	0	1829	1	NA
orf19.1358::GCN4	173	260	0	1654	1	NA
orf19.1359::orf19.1359	20	5	17	2249	NA	1
orf19.135::EXO84	10	6	16	2578	NA	1
orf19.1360.1::orf19.1360.1	55	23	30	456	NA	1
orf19.1361::TIM23	168	47	151	955	NA	1
orf19.1364::orf19.1364	17	8	15	1539	NA	1
orf19.1365::orf19.1365	4	1	0	1903	NA	1
orf19.1367.1::orf19.1367.1	192	83	109	403	NA	1
orf19.1367::MTW1	14	3	11	1118	NA	1
orf19.1368::orf19.1368	2	2	0	2341	NA	NA
orf19.1369::orf19.1369	3	3	0	1544	NA	NA
orf19.1371::orf19.1371	17	7	19	1573	NA	1
orf19.1372::orf19.1372	148	36	109	850	NA	1
orf19.1373::INP51	13	3	14	3246	NA	1
orf19.1374::orf19.1374	20	5	3	786	NA	1
orf19.1375::LEU42	39	22	35	1996	NA	1
orf19.1376::orf19.1376	41	14	29	1328	NA	1
orf19.1377::IPK2	16	7	8	1234	NA	1
orf19.1378::SUP35	148	53	117	2324	NA	1
orf19.137::orf19.137	18	6	21	1385	NA	1
orf19.1381::orf19.1381	13	3	21	1482	NA	1
orf19.1382::YEA4	4	2	6	1392	NA	1
orf19.1383::orf19.1383	14	2	2	2199	NA	1
orf19.1386::orf19.1386	32	17	20	716	NA	1
orf19.1387::orf19.1387	57	12	54	993	NA	1
orf19.1388::orf19.1388	78	27	49	773	NA	1
orf19.1389::orf19.1389	196	108	102	857	NA	1
orf19.1390::PMI1	93	29	79	1585	NA	1
orf19.1391::orf19.1391	4	1	0	698	NA	1
orf19.1392::orf19.1392	15	3	11	2558	NA	1
orf19.1393::orf19.1393	18	3	14	1779	NA	1
orf19.1394::orf19.1394	56	23	44	782	NA	1
orf19.1395::orf19.1395	20	7	13	1241	NA	1
orf19.1396::orf19.1396	16	6	10	1713	NA	1
orf19.139::TRA1	36	12	35	11746	NA	1
orf19.1400::orf19.1400	21	4	21	2500	NA	1
orf19.1402::CCT2	145	162	0	1754	1	NA
orf19.1403::orf19.1403	41	14	32	1984	NA	1
orf19.1404::orf19.1404	38	6	32	1608	NA	1
orf19.1405::PHO13	24	5	11	1585	NA	1
orf19.1406::orf19.1406	15	2	1	1175	NA	NA
orf19.1409.1::orf19.1409.1	2298	947	1510	1197	NA	1
orf19.1409.2::orf19.1409.2	25	6	17	775	NA	1
orf19.1409::VAC7	14	3	4	2634	NA	1
orf19.1411::orf19.1411	1	0	0	2277	NA	NA
orf19.1412::orf19.1412	57	15	41	739	NA	1
orf19.1413::YFH1	53	9	39	772	NA	1
orf19.1414::orf19.1414	77	29	55	1038	NA	1
orf19.1416::COX11	62	24	46	1022	NA	1
orf19.1417::orf19.1417	22	7	18	464	NA	1
orf19.1418::SEC15	27	7	12	2793	NA	1
orf19.1420::orf19.1420	27	3	5	895	NA	1
orf19.1421::orf19.1421	1	0	0	702	NA	1
orf19.1422::FZO1	38	18	38	2890	NA	1
orf19.1424::orf19.1424	2	2	0	1921	NA	NA
orf19.1426::orf19.1426	31	7	24	2691	NA	1
orf19.1427::orf19.1427	8	3	7	2260	NA	1
orf19.1428::DUO1	4	0	3	1134	NA	1
orf19.1429::SOH1	22	2	8	899	NA	1
orf19.1433::orf19.1433	8	1	5	1313	NA	1
orf19.1434::orf19.1434	6	2	8	2593	NA	1
orf19.1435::TEF1	3769	987	4337	1559	NA	1
orf19.1439::IPK1	41	10	26	1576	NA	1
orf19.1440::orf19.1440	42	14	37	1565	NA	1
orf19.1441::orf19.1441	43	10	17	2326	NA	1
orf19.1442::PLB4.5	21	10	17	2328	NA	1
orf19.1444::orf19.1444	27	7	27	1969	NA	1
orf19.1445::ESC4	13	2	14	3017	NA	1
orf19.1446::CLB2	38	13	41	1863	NA	1
orf19.1447::orf19.1447	7	4	6	2059	NA	1
orf19.1448.1::orf19.1448.1	51	19	30	540	NA	1
orf19.1448::APT1	231	65	174	742	NA	1
orf19.144::SNU114	216	245	0	3570	1	NA
orf19.1451::SRB9	12	6	10	5095	NA	1
orf19.1453::SPT5	57	17	38	3071	NA	1
orf19.1457::orf19.1457	27	7	20	1580	NA	1
orf19.1459::PPE1	14	4	12	1143	NA	1
orf19.145::RPB4	43	17	24	1350	NA	1
orf19.1460::orf19.1460	37	12	36	2198	NA	1
orf19.1462::SMP2	19	11	8	2494	NA	1
orf19.1464::BMT5	26	3	18	2289	NA	1
orf19.1465::orf19.1465	11	1	8	764	NA	1
orf19.1466::REX2	42	9	33	858	NA	1
orf19.1467::COX13	661	208	479	582	NA	1
orf19.1468::CDC55	51	11	42	2275	NA	1
orf19.1470::RPS26A	2912	1296	1884	460	NA	1
orf19.1471::COX4	469	139	365	811	NA	1
orf19.1474::SLA1	24	9	14	3932	NA	1
orf19.1476::orf19.1476	2	1	1	1634	NA	1
orf19.1477::orf19.1477	17	12	18	633	NA	1
orf19.1478::STT3	76	19	59	2383	NA	1
orf19.1479::orf19.1479	7	2	7	2807	NA	1
orf19.147::YAK1	21	17	20	2885	NA	1
orf19.1480::orf19.1480	315	148	244	963	NA	1
orf19.1482::HSK3	32	14	13	527	NA	1
orf19.1483::orf19.1483	59	24	40	598	NA	1
orf19.1484::orf19.1484	21	7	22	1021	NA	1
orf19.1485::orf19.1485	156	55	108	577	NA	1
orf19.1486::orf19.1486	57	16	33	983	NA	1
orf19.1490::MSB2	26	19	4	5720	1	NA
orf19.1491::orf19.1491	17	9	16	2795	NA	1
orf19.1493::RAD7	15	4	12	2066	NA	1
orf19.1494::RAD23	114	128	2	1691	1	NA
orf19.1495::orf19.1495	47	13	30	1002	NA	1
orf19.1496::orf19.1496	9	1	6	1591	NA	1
orf19.1497::ZCF6	3	1	1	1686	NA	1
orf19.1499::CTF1	11	4	9	4161	NA	1
orf19.1500::orf19.1500	17	5	11	1748	NA	1
orf19.1502::orf19.1502	21	3	10	1333	NA	1
orf19.1504::orf19.1504	15	9	5	3174	NA	1
orf19.1505::orf19.1505	31	14	24	1343	NA	1
orf19.1507::AMN1	29	9	20	2808	NA	1
orf19.1509::ROD1	40	5	41	3148	NA	1
orf19.150::TIM17	83	20	39	970	NA	1
orf19.1510::SRD1	13	3	4	2189	NA	1
orf19.1513::FAB1	8	7	18	8011	NA	1
orf19.1514::orf19.1514	88	120	0	1480	1	NA
orf19.1515::CHT4	7	8	0	1532	NA	NA
orf19.1516::orf19.1516	40	16	32	2729	NA	1
orf19.1517::ARO3	228	55	217	1385	NA	1
orf19.1519::orf19.1519	12	4	10	3931	NA	1
orf19.151::TPO5	23	11	27	3206	NA	1
orf19.1522::orf19.1522	12	3	5	3646	NA	1
orf19.1525::orf19.1525	27	16	23	1630	NA	1
orf19.1526::SNF2	36	16	19	5323	NA	1
orf19.1527::orf19.1527	9	4	1	946	NA	NA
orf19.1528::orf19.1528	75	13	55	1295	NA	1
orf19.1531::orf19.1531	43	10	39	2556	NA	1
orf19.1532::SAM37	37	14	24	1326	NA	1
orf19.1533::orf19.1533	60	15	67	1625	NA	1
orf19.1534::orf19.1534	14	2	3	2657	NA	1
orf19.1535::orf19.1535	25	11	9	1517	NA	1
orf19.1536::orf19.1536	62	69	2	2466	1	NA
orf19.1538::TLG2	17	7	8	1607	NA	1
orf19.1541::orf19.1541	6	6	5	3994	NA	1
orf19.1542::HEX3	21	5	21	2146	NA	1
orf19.1543::OPI1	12	9	10	1834	NA	1
orf19.1544::orf19.1544	51	10	41	946	NA	1
orf19.1545::orf19.1545	127	40	118	619	NA	1
orf19.1546::orf19.1546	68	19	46	955	NA	1
orf19.1547::orf19.1547	3	4	4	926	NA	1
orf19.1548::orf19.1548	5	7	5	826	NA	1
orf19.1549::orf19.1549	287	80	152	1196	NA	1
orf19.154::orf19.154	24	8	14	1735	NA	1
orf19.1552::CPR3	244	62	200	881	NA	1
orf19.1553::ENT3	67	30	77	1680	NA	1
orf19.1557::orf19.1557	12	1	8	1403	NA	1
orf19.1559::HOM2	180	166	21	1269	1	NA
orf19.155::URE2	50	15	22	1627	NA	1
orf19.1560::POB3	83	44	38	1776	NA	1
orf19.1562::orf19.1562	20	5	22	803	NA	1
orf19.1563::ECM3	9	4	9	1866	NA	1
orf19.1564::orf19.1564	60	13	69	745	NA	1
orf19.1565::orf19.1565	34	11	26	1987	NA	1
orf19.1566::UTP21	79	78	0	2972	1	NA
orf19.1567::orf19.1567	15	10	8	3400	NA	1
orf19.1569::UTP22	64	22	51	3858	NA	1
orf19.156::FGR51	17	13	9	2219	NA	1
orf19.1570::ERG7	40	14	26	2293	NA	1
orf19.1573::orf19.1573	23	5	17	4215	NA	1
orf19.1574::orf19.1574	12	7	9	1985	NA	1
orf19.1575::PRS1	136	138	0	1264	1	NA
orf19.1576::orf19.1576	8	3	3	2290	NA	1
orf19.1578::orf19.1578	134	156	25	5291	1	NA
orf19.1580::orf19.1580	2	1	3	2468	NA	1
orf19.1582::orf19.1582	1	3	0	2052	NA	NA
orf19.1584::orf19.1584	7	0	7	1780	NA	1
orf19.1585::ZRT2	25	5	19	1369	NA	1
orf19.1587::HGT20	5	2	9	1730	NA	1
orf19.1588::orf19.1588	38	20	31	766	NA	1
orf19.1589.1::orf19.1589.1	4	2	5	2081	NA	1
orf19.158::orf19.158	65	25	67	1561	NA	1
orf19.1590::orf19.1590	11	6	11	2138	NA	1
orf19.1591::ERG10	205	41	195	1361	NA	1
orf19.1592::orf19.1592	21	8	14	1115	NA	1
orf19.1595::orf19.1595	15	7	22	2014	NA	1
orf19.1596::FGR28	6	1	6	2691	NA	1
orf19.1597::ABG1	66	22	67	1081	NA	1
orf19.1598::ERG24	53	15	40	1521	NA	1
orf19.1600::orf19.1600	1	3	3	3054	NA	1
orf19.1601::RPL3	2808	798	2215	1282	NA	1
orf19.1604::orf19.1604	22	3	9	3659	NA	1
orf19.1605::PMS1	9	0	8	3001	NA	1
orf19.1606::orf19.1606	3	13	0	2153	NA	NA
orf19.1607::ALR1	76	79	0	3431	1	NA
orf19.1609::orf19.1609	66	27	51	2189	NA	1
orf19.1610::orf19.1610	2	2	0	1444	NA	NA
orf19.1613::ILV2	126	143	0	2211	1	NA
orf19.1614::MEP1	20	7	9	1852	NA	1
orf19.1616::FGR23	2	0	1	4240	NA	1
orf19.1617::orf19.1617	15	4	15	1327	NA	1
orf19.1618.1::orf19.1618.1	29	11	33	709	NA	1
orf19.1618::GFA1	129	50	139	2398	NA	1
orf19.1619::orf19.1619	40	7	32	1925	NA	1
orf19.1621::GPA2	32	16	23	1726	NA	1
orf19.1622::YCG1	20	10	16	4078	NA	1
orf19.1623::CAP1	38	8	16	1840	NA	1
orf19.1624::orf19.1624	33	12	19	2614	NA	1
orf19.1625::orf19.1625	153	40	138	676	NA	1
orf19.1626::orf19.1626	117	32	95	1232	NA	1
orf19.1628::LAP41	70	14	60	1677	NA	1
orf19.1630::orf19.1630	25	13	20	2951	NA	1
orf19.1631::ERG6	194	51	163	1278	NA	1
orf19.1632::orf19.1632	10	4	10	1457	NA	1
orf19.1633::UTP4	100	97	10	2376	1	NA
orf19.1634::orf19.1634	24	8	22	1617	NA	1
orf19.1635::RPL12	3522	990	2682	647	NA	1
orf19.1636::STE50	19	3	10	1645	NA	1
orf19.1637::orf19.1637	22	4	23	995	NA	1
orf19.1638::orf19.1638	3	0	1	2650	NA	1
orf19.1639::orf19.1639	0	0	0	1412	NA	NA
orf19.163::PAN6	56	14	68	1115	NA	1
orf19.1643::orf19.1643	38	17	22	1233	NA	1
orf19.1646::orf19.1646	56	23	33	2692	NA	1
orf19.1648::RAD50	18	4	13	4018	NA	1
orf19.1649::RNA1	109	152	0	1359	1	NA
orf19.164::orf19.164	17	12	15	1810	NA	1
orf19.1650::TOM6	318	358	40	297	NA	1
orf19.1652::POX1-3	22	6	22	2340	NA	1
orf19.1653::orf19.1653	99	24	85	831	NA	1
orf19.1654::orf19.1654	30	6	28	767	NA	1
orf19.1655.3::orf19.1655.3	139	68	125	622	NA	1
orf19.1655::PXP2	3	2	3	2354	NA	1
orf19.1656::orf19.1656	3	0	3	2234	NA	1
orf19.1658::orf19.1658	35	13	26	2558	NA	1
orf19.1659::ALG8	26	13	16	2208	NA	1
orf19.1661::DBP5	82	33	76	1822	NA	1
orf19.1662::orf19.1662	101	96	1	1336	1	NA
orf19.1664::orf19.1664	10	6	1	3097	NA	NA
orf19.1665::MNT1	151	152	0	1623	1	NA
orf19.1667.1::orf19.1667.1	10	7	7	422	NA	1
orf19.1667::orf19.1667	2	1	4	4440	NA	1
orf19.1668::orf19.1668	9	5	5	2093	NA	1
orf19.1669::AFG3	54	12	39	2627	NA	1
orf19.166::ASG1	41	12	22	3285	NA	1
orf19.1670::BRO1	5	4	12	3147	NA	1
orf19.1671::UTR2	90	34	71	1734	NA	1
orf19.1672::orf19.1672	97	112	1	3889	1	NA
orf19.1673::PPT1	46	17	48	1838	NA	1
orf19.1674::CDC53	46	16	45	2599	NA	1
orf19.1675::orf19.1675	20	6	9	1403	NA	1
orf19.1676::orf19.1676	24	10	14	1496	NA	1
orf19.1679::orf19.1679	6	4	13	1755	NA	1
orf19.1680::TFP1	75	34	56	2121	NA	1
orf19.1681::orf19.1681	8	0	10	985	NA	1
orf19.1682::orf19.1682	276	69	221	1383	NA	1
orf19.1683::PPH21	40	14	28	1569	NA	1
orf19.1684::orf19.1684	14	3	10	2152	NA	1
orf19.1686::orf19.1686	7	2	11	1818	NA	1
orf19.1687::orf19.1687	77	26	38	2545	NA	1
orf19.168::orf19.168	35	7	23	1037	NA	1
orf19.1690::TOS1	107	118	0	1945	1	NA
orf19.1691::orf19.1691	7	10	0	736	NA	NA
orf19.1693::CAS4	22	9	18	8660	NA	1
orf19.1697::orf19.1697	114	41	69	1237	NA	1
orf19.1698::orf19.1698	12	9	9	2535	NA	1
orf19.1699::BZZ1	113	79	201	2206	NA	1
orf19.169::CHO2	36	14	30	3302	NA	1
orf19.1700::RPS7A	2735	560	2037	791	NA	1
orf19.1702::ARF3	22	2	23	1102	NA	1
orf19.1704::FOX3	10	6	15	1490	NA	1
orf19.1706::MET18	8	2	3	3590	NA	1
orf19.1707::orf19.1707	34	26	29	492	NA	1
orf19.1709::orf19.1709	32	10	31	570	NA	1
orf19.1710::ALI1	113	26	74	1160	NA	1
orf19.1711::END3	39	9	19	1374	NA	1
orf19.1712::GEA2	42	12	24	3720	NA	1
orf19.1714::PGA44	1	1	0	1290	NA	NA
orf19.1715::IRO1	35	11	17	2051	NA	1
orf19.1716::URA3	62	27	51	991	NA	1
orf19.1718::ZCF8	22	10	19	3009	NA	1
orf19.1719::SGA1	11	8	6	2012	NA	1
orf19.171::DBP2	119	150	0	2951	1	NA
orf19.1723::orf19.1723	31	6	23	935	NA	1
orf19.1725::orf19.1725	1	0	2	3304	NA	1
orf19.1727::PMC1	25	6	19	3935	NA	1
orf19.1729::orf19.1729	12	2	11	1554	NA	1
orf19.172::RPC19	120	31	93	621	NA	1
orf19.1730::orf19.1730	42	19	29	1285	NA	1
orf19.1734::orf19.1734	35	15	31	4516	NA	1
orf19.1735::orf19.1735	11	1	4	596	NA	1
orf19.1738.1::orf19.1738.1	153	107	84	502	NA	1
orf19.1738::UGP1	139	119	45	1874	1	NA
orf19.173::orf19.173	8	5	9	3876	NA	1
orf19.1741::DIT1	1	0	0	2522	NA	1
orf19.1742::HEM3	40	9	23	1641	NA	1
orf19.1743::ACS1	32	7	44	2851	NA	1
orf19.1744::HEM4	45	14	41	1152	NA	1
orf19.1745::orf19.1745	3	4	2	1796	NA	1
orf19.1747::KIP2	4	5	7	2180	NA	1
orf19.1750::SLR1	105	106	0	1870	1	NA
orf19.1751::SPT23	62	57	15	2661	1	NA
orf19.1754::CMK2	18	8	15	1649	NA	1
orf19.1756::GPD1	33	17	22	1852	NA	1
orf19.1759::PHO23	26	6	15	2049	NA	1
orf19.175::orf19.175	10	1	6	1699	NA	1
orf19.1760::RAS1	133	34	83	1235	NA	1
orf19.1761::orf19.1761	54	23	55	973	NA	1
orf19.1762::OCA1	31	5	15	1005	NA	1
orf19.1763::IFR1	3	2	1	1363	NA	1
orf19.1764::orf19.1764	40	9	21	1556	NA	1
orf19.1765::orf19.1765	14	5	18	2134	NA	1
orf19.1767::orf19.1767	11	3	8	2628	NA	1
orf19.1768::orf19.1768	8	5	7	3857	NA	1
orf19.1769::orf19.1769	21	7	14	1217	NA	1
orf19.176::OPT4	0	0	1	2721	NA	NA
orf19.1770::CYC1	491	139	347	650	NA	1
orf19.1771::CWC22	9	2	5	2256	NA	1
orf19.1772::orf19.1772	22	10	10	3079	NA	1
orf19.1773::RAP1	29	6	20	1575	NA	1
orf19.1774::orf19.1774	120	53	42	1325	1	NA
orf19.1776::orf19.1776	25	12	23	1197	NA	1
orf19.1777::orf19.1777	34	11	21	4648	NA	1
orf19.1779::MP65	194	71	141	1451	NA	1
orf19.1782::orf19.1782	89	23	74	1081	NA	1
orf19.1783::YOR1	16	8	19	4834	NA	1
orf19.1785::orf19.1785	25	8	18	1372	NA	1
orf19.1789.1::LYS1	95	91	24	1334	1	NA
orf19.1789::orf19.1789	44	7	34	1572	NA	1
orf19.178::orf19.178	32	11	20	1450	NA	1
orf19.1791::orf19.1791	62	19	47	1666	NA	1
orf19.1792::orf19.1792	10	6	15	2459	NA	1
orf19.1793::orf19.1793	13	4	5	2988	NA	1
orf19.1794::orf19.1794	7	2	9	1352	NA	1
orf19.1795.1::orf19.1795.1	39	23	19	444	NA	1
orf19.1795::PUF3	13	5	13	3431	NA	1
orf19.1796::orf19.1796	34	10	42	1195	NA	1
orf19.1798::TSC2	8	12	0	4923	NA	NA
orf19.1799::GAP5	45	15	33	1954	NA	1
orf19.17::SCP1	7	1	7	700	NA	1
orf19.1800::orf19.1800	14	17	0	1611	NA	NA
orf19.1801::CBR1	140	26	115	1145	NA	1
orf19.1802::OFD1	27	14	21	2016	NA	1
orf19.1803::CDC43	9	5	8	1347	NA	1
orf19.1804::orf19.1804	24	16	24	1340	NA	1
orf19.1805::PEX14	36	9	21	1578	NA	1
orf19.1808::MED5	24	8	19	3239	NA	1
orf19.1813::FLC2	25	6	15	3139	NA	1
orf19.1814::STT4	26	8	32	6054	NA	1
orf19.1815::orf19.1815	196	58	170	951	NA	1
orf19.1816::ALS3	1	3	2	3773	NA	1
orf19.1823::orf19.1823	10	0	5	2977	NA	1
orf19.1826::MDM34	7	1	5	2274	NA	1
orf19.1828::BUD16	15	2	8	1271	NA	1
orf19.182::orf19.182	38	13	37	1588	NA	1
orf19.1832::FCY23	207	158	71	2313	NA	1
orf19.1833::orf19.1833	275	94	143	1686	NA	1
orf19.1834::orf19.1834	10	4	4	2983	NA	1
orf19.1835::PEA2	22	5	19	2124	NA	1
orf19.1836::APN2	25	4	12	1753	NA	1
orf19.1837::TBP1	100	20	87	903	NA	1
orf19.1839::RPA190	159	50	147	5214	NA	1
orf19.183::HIS3	61	14	54	994	NA	1
orf19.1840::orf19.1840	39	7	43	3995	NA	1
orf19.1841::orf19.1841	9	3	9	1481	NA	1
orf19.1842::BUD5	15	4	11	4861	NA	1
orf19.1843::ALG6	109	106	0	2371	1	NA
orf19.1847::ARO10	17	8	22	2015	NA	1
orf19.1848.1::orf19.1848.1	48	41	14	413	NA	1
orf19.1849::orf19.1849	34	9	21	2280	NA	1
orf19.184::MDM10	15	3	17	1732	NA	1
orf19.1850::SIW14	13	3	11	1288	NA	1
orf19.1852::orf19.1852	25	11	34	835	NA	1
orf19.1853::HHT2	1789	629	1185	528	NA	1
orf19.1854::HHF22	1669	584	1002	467	NA	1
orf19.1855::orf19.1855	14	1	20	2858	NA	1
orf19.1856::orf19.1856	45	14	44	1347	NA	1
orf19.1857::orf19.1857	27	13	15	1191	NA	1
orf19.185::orf19.185	73	86	3	1284	1	NA
orf19.1860.1::orf19.1860.1	36	6	16	1566	NA	1
orf19.1860::LSC2	461	106	422	1772	NA	1
orf19.1861::orf19.1861	29	11	28	2099	NA	1
orf19.1862::orf19.1862	9	5	10	510	NA	1
orf19.1864::orf19.1864	19	9	17	2348	NA	1
orf19.1865::MCS7	51	14	39	2240	NA	1
orf19.1866::VMA10	135	57	97	486	NA	1
orf19.1867::orf19.1867	0	2	0	1815	NA	NA
orf19.1868::RNR22	3	4	0	1570	NA	NA
orf19.1871::orf19.1871	19	3	20	5598	NA	1
orf19.1872::orf19.1872	293	70	235	932	NA	1
orf19.1873::orf19.1873	224	76	179	599	NA	1
orf19.1876::orf19.1876	24	9	18	1489	NA	1
orf19.1877::orf19.1877	6	3	13	1067	NA	1
orf19.1878::MED4	28	6	7	1110	NA	1
orf19.1880::HEM15	100	87	3	1439	1	NA
orf19.1881::LPT1	29	7	20	2321	NA	1
orf19.1883::YCS4	25	6	25	3676	NA	1
orf19.1885::TAF4	34	16	29	1227	NA	1
orf19.1886::RCL1	61	17	50	1355	NA	1
orf19.1887::orf19.1887	10	1	4	2176	NA	1
orf19.1888::orf19.1888	17	10	12	1207	NA	1
orf19.1889::orf19.1889	80	31	62	861	NA	1
orf19.188::orf19.188	25	9	12	2716	NA	1
orf19.1890::orf19.1890	16	7	16	1717	NA	1
orf19.1891::APR1	70	73	0	1491	1	NA
orf19.1893::orf19.1893	80	65	104	2967	NA	1
orf19.1896::SSC1	470	125	293	2114	NA	1
orf19.1897::orf19.1897	23	7	15	1462	NA	1
orf19.18::IMH3	470	130	381	2048	NA	1
orf19.1900::orf19.1900	8	7	10	1561	NA	1
orf19.1901::MCM3	29	9	21	2761	NA	1
orf19.1902::NOC4	55	15	28	1801	NA	1
orf19.1907::EMC9	32	10	15	2198	NA	1
orf19.1910::orf19.1910	12	4	20	719	NA	1
orf19.1911::PGA52	59	17	55	1200	NA	1
orf19.1915::MPP10	65	59	0	1805	1	NA
orf19.1917::orf19.1917	77	111	0	1270	1	NA
orf19.191::KIC1	19	7	23	2950	NA	1
orf19.1925::TLO5	15	10	6	530	NA	1
orf19.1926::SEF2	18	6	8	2177	NA	1
orf19.1927::SNM1	7	2	12	882	NA	1
orf19.192::orf19.192	7	1	11	2064	NA	1
orf19.1930::CFL5	1	0	0	2449	NA	NA
orf19.1933::orf19.1933	8	2	5	2541	NA	1
orf19.1934::HST3	32	6	17	2136	NA	1
orf19.1936::SNF1	62	16	42	1980	NA	1
orf19.1938::orf19.1938	12	2	4	874	NA	1
orf19.1939::orf19.1939	6	2	6	1341	NA	1
orf19.1940::orf19.1940	47	12	29	949	NA	1
orf19.1941::NUF2	18	4	13	1585	NA	1
orf19.1942::SGE1	15	2	9	2480	NA	1
orf19.1945::AUR1	14	3	8	2196	NA	1
orf19.1946::orf19.1946	98	22	103	1070	NA	1
orf19.1948::orf19.1948	13	4	6	1500	NA	1
orf19.1949::VPS1	87	34	53	2242	NA	1
orf19.194::orf19.194	19	7	14	1759	NA	1
orf19.1950::orf19.1950	8	4	4	767	NA	1
orf19.1953::orf19.1953	33	9	25	1348	NA	1
orf19.1954::PUS4	57	10	40	1469	NA	1
orf19.1956::orf19.1956	88	19	72	2413	NA	1
orf19.1959::orf19.1959	39	15	41	1366	NA	1
orf19.1960::CLN3	22	27	0	3100	1	NA
orf19.1961::orf19.1961	42	12	29	1786	NA	1
orf19.1963::GDS1	65	77	0	3203	1	NA
orf19.1964::orf19.1964	66	19	42	1735	NA	1
orf19.1967::orf19.1967	127	39	103	688	NA	1
orf19.1968::orf19.1968	11	7	6	789	NA	1
orf19.1969::CCW14	29	4	17	1156	NA	1
orf19.1970::orf19.1970	49	13	38	895	NA	1
orf19.1971::TRY3	32	11	24	1794	NA	1
orf19.1972::orf19.1972	35	9	30	1530	NA	1
orf19.1974::TFS1	56	18	41	1069	NA	1
orf19.1975::orf19.1975	35	9	24	584	NA	1
orf19.1976::TRX2	2	0	5	1162	NA	1
orf19.1977::URA4	107	18	60	1190	NA	1
orf19.1978::GIT2	7	1	6	2112	NA	1
orf19.1979::GIT3	45	15	36	1877	NA	1
orf19.1981::IMP2	24	14	24	694	NA	1
orf19.1985::orf19.1985	2	3	3	2442	NA	1
orf19.1986::ARO2	194	51	140	1380	NA	1
orf19.1988::CDC45	14	5	17	2061	NA	1
orf19.1989::DCW1	47	15	26	1634	NA	1
orf19.198::ASN1	340	116	344	1955	NA	1
orf19.1990::SNX4	12	9	16	2414	NA	1
orf19.1991::orf19.1991	55	10	44	1911	NA	1
orf19.1992::SIR2	4	1	3	2614	NA	1
orf19.1993::orf19.1993	72	70	7	1502	1	NA
orf19.1994::orf19.1994	15	4	6	2400	NA	1
orf19.1995::MNN24	33	5	13	2511	NA	1
orf19.1996::CHA1	90	28	83	1229	NA	1
orf19.1998::orf19.1998	39	14	36	3085	NA	1
orf19.199::orf19.199	19	6	16	1812	NA	1
orf19.2000::orf19.2000	14	4	3	2558	NA	1
orf19.2001::orf19.2001	23	5	16	987	NA	1
orf19.2002::orf19.2002	45	21	52	3166	NA	1
orf19.2003::HNM1	35	13	27	2010	NA	1
orf19.2005::REG1	71	19	51	3701	NA	1
orf19.2006.1::COX17	74	44	60	390	NA	1
orf19.2006::orf19.2006	8	4	8	1249	NA	1
orf19.2007::orf19.2007	34	14	19	3774	NA	1
orf19.2008::orf19.2008	51	8	41	1391	NA	1
orf19.2009::PEX12	12	5	8	1546	NA	1
orf19.200::orf19.200	108	27	57	818	NA	1
orf19.2012::NOT3	46	20	33	2599	NA	1
orf19.2013::KAR2	313	100	259	2243	NA	1
orf19.2014::BCY1	77	34	54	1701	NA	1
orf19.2016::ERG28	74	20	43	615	NA	1
orf19.2017::orf19.2017	137	170	0	1268	1	NA
orf19.2018.1::orf19.2018.1	11	8	5	702	NA	1
orf19.2019::orf19.2019	166	49	98	765	NA	1
orf19.201::orf19.201	15	4	12	879	NA	1
orf19.2020::HGT6	26	12	18	1924	NA	1
orf19.2021::HGT8	136	62	109	1865	NA	1
orf19.2023::HGT7	2506	651	2147	1847	NA	1
orf19.2026::UBP13	43	18	40	2387	NA	1
orf19.2028::MXR1	47	18	50	787	NA	1
orf19.2029::RFC5	48	12	43	1200	NA	1
orf19.202::CDC47	56	22	29	2526	NA	1
orf19.2030::orf19.2030	26	8	8	604	NA	1
orf19.2031::VPS24	24	3	0	914	NA	1
orf19.2032::orf19.2032	8	4	11	918	NA	1
orf19.2036::orf19.2036	25	5	12	1288	NA	1
orf19.2037::orf19.2037	33	10	20	758	NA	1
orf19.2038::orf19.2038	1	1	1	1327	NA	1
orf19.2039::MSF1	51	15	45	1414	NA	1
orf19.2041::orf19.2041	24	12	19	2140	NA	1
orf19.2043::orf19.2043	11	8	26	1147	NA	1
orf19.2045::orf19.2045	42	11	31	1414	NA	1
orf19.2046::POT1-2	6	3	4	1803	NA	1
orf19.2047::orf19.2047	8	0	4	894	NA	1
orf19.2048::orf19.2048	17	6	9	512	NA	1
orf19.2049::orf19.2049	6	1	5	1659	NA	1
orf19.2050::orf19.2050	26	11	24	1762	NA	1
orf19.2051::orf19.2051	14	5	6	3490	NA	1
orf19.2054::FGR15	16	5	8	1763	NA	1
orf19.2055::NPL6	44	15	38	1502	NA	1
orf19.2057::orf19.2057	42	18	34	3043	NA	1
orf19.2059::orf19.2059	1	2	7	1700	NA	1
orf19.2060::SOD5	6	5	0	839	NA	NA
orf19.2063::orf19.2063	10	3	6	3666	NA	1
orf19.2064::orf19.2064	7	1	7	3537	NA	1
orf19.2065::orf19.2065	6	3	8	1210	NA	1
orf19.2066.1::ATP18	611	365	266	655	NA	1
orf19.2066::orf19.2066	6	1	8	1280	NA	1
orf19.2067::orf19.2067	112	37	62	906	NA	1
orf19.2068::orf19.2068	36	13	17	1730	NA	1
orf19.2069::SMF3	41	9	28	1814	NA	1
orf19.206::orf19.206	11	3	3	4678	NA	1
orf19.2070::orf19.2070	33	17	32	1939	NA	1
orf19.2072::orf19.2072	3	1	1	2004	NA	1
orf19.2073::orf19.2073	18	6	10	2086	NA	1
orf19.2075::DFG5	34	10	19	1813	NA	1
orf19.2076::orf19.2076	2	0	1	1355	NA	1
orf19.2077::ZCF9	4	3	3	2810	NA	1
orf19.2078::orf19.2078	37	6	24	2246	NA	1
orf19.2079::PHHB	46	22	34	606	NA	1
orf19.207::PGA55	7	7	6	6122	NA	1
orf19.2081::POM152	32	8	14	3952	NA	1
orf19.2084::CDH1	12	5	10	2120	NA	1
orf19.2087::SAS2	15	3	13	1174	NA	1
orf19.2088::DPB4	43	31	4	850	NA	1
orf19.2089::orf19.2089	25	9	20	1022	NA	1
orf19.2090::orf19.2090	43	14	20	4310	NA	1
orf19.2091::orf19.2091	213	67	187	1047	NA	1
orf19.2092::orf19.2092	28	7	30	1350	NA	1
orf19.2093::RFA1	85	18	50	1996	NA	1
orf19.2094::PDR6	31	4	19	3583	NA	1
orf19.2095::orf19.2095	76	16	43	2175	NA	1
orf19.2097::orf19.2097	7	4	7	3610	NA	1
orf19.2098::ARO8	130	117	10	1601	1	NA
orf19.2099::HIR1	15	7	15	2984	NA	1
orf19.209::DFG10	9	2	7	1120	NA	1
orf19.20::RTS1	43	13	23	3136	NA	1
orf19.2101::orf19.2101	53	17	39	643	NA	1
orf19.2102::CKB1	60	31	25	978	NA	1
orf19.2104::orf19.2104	19	6	17	788	NA	1
orf19.2105::orf19.2105	1	2	0	757	NA	1
orf19.2106::orf19.2106	12	7	13	842	NA	1
orf19.2107.1::STF2	420	282	186	362	NA	1
orf19.2107::MUQ1	47	10	30	1254	NA	1
orf19.2108::SOD6	5	6	12	1159	NA	1
orf19.210::orf19.210	10	3	15	1629	NA	1
orf19.2110::orf19.2110	4	3	2	1586	NA	1
orf19.2111.2::RPL38	2251	1433	891	354	NA	1
orf19.2111::orf19.2111	48	22	32	1284	NA	1
orf19.2112::orf19.2112	14	5	12	1140	NA	1
orf19.2113::orf19.2113	24	15	17	1493	NA	1
orf19.2114::orf19.2114	8	1	5	1222	NA	1
orf19.2115::orf19.2115	97	20	63	1483	NA	1
orf19.2116::NAT2	98	18	77	745	NA	1
orf19.2117::LEU5	4	6	11	1277	NA	1
orf19.2119::NDT80	27	26	25	2160	NA	1
orf19.211::orf19.211	13	4	3	589	NA	1
orf19.2124::orf19.2124	6	3	2	1654	NA	1
orf19.2125::orf19.2125	22	20	17	523	NA	1
orf19.2127::CST5	0	0	1	1270	NA	1
orf19.2128::orf19.2128	29	16	23	1229	NA	1
orf19.2129::orf19.2129	10	2	5	2504	NA	1
orf19.212::VPS28	28	12	36	875	NA	1
orf19.2131::orf19.2131	17	1	5	2455	NA	1
orf19.2132::orf19.2132	36	15	29	931	NA	1
orf19.2133::LIP4	0	6	0	2085	NA	NA
orf19.2135::TSM1	27	4	12	4444	NA	1
orf19.2137::orf19.2137	12	4	11	1606	NA	1
orf19.2138::ILS1	240	73	164	3318	NA	1
orf19.213::orf19.213	124	26	91	925	NA	1
orf19.2143::orf19.2143	48	23	36	3531	NA	1
orf19.2146::HAT2	31	6	22	1404	NA	1
orf19.2149::orf19.2149	7	2	0	2386	NA	1
orf19.2150::orf19.2150	196	51	155	1063	NA	1
orf19.2151::NAG6	25	12	9	2521	NA	1
orf19.2154::HXK1	20	12	17	1664	NA	1
orf19.2156::NAG1	17	4	13	897	NA	1
orf19.2157::DAC1	3	2	5	1341	NA	1
orf19.215::orf19.215	10	6	7	2135	NA	1
orf19.216.1::orf19.216.1	311	210	129	384	NA	1
orf19.2163::orf19.2163	17	10	12	2720	NA	1
orf19.2165::orf19.2165	37	5	23	942	NA	1
orf19.2166::VMA5	56	22	55	1733	NA	1
orf19.2168.3::orf19.2168.3	230	59	202	862	NA	1
orf19.2168::orf19.2168	1	5	0	2557	NA	NA
orf19.216::orf19.216	15	8	13	1837	NA	1
orf19.2172::ARA1	26	4	15	1192	NA	1
orf19.2173::MAF1	45	18	41	1626	NA	1
orf19.2174::RAD57	9	6	9	1661	NA	1
orf19.2175::orf19.2175	35	6	30	1228	NA	1
orf19.2177::orf19.2177	0	0	0	1136	NA	1
orf19.2178.1::orf19.2178.1	14	15	9	560	NA	1
orf19.2178::MRS4	59	22	22	1660	NA	1
orf19.2179.2::RPS10	3043	769	2340	899	NA	1
orf19.2179::SIT1	0	2	0	2009	NA	NA
orf19.2180::orf19.2180	27	6	16	1367	NA	1
orf19.2182::BLM3	20	10	19	7013	NA	1
orf19.2183::KRE30	254	53	204	1955	NA	1
orf19.2184::orf19.2184	13	5	15	1047	NA	1
orf19.2185::NSA1	61	13	47	1262	NA	1
orf19.2186::SEH1	25	4	23	1094	NA	1
orf19.2187::ALG7	24	7	24	1632	NA	1
orf19.2190::VRP1	11	5	6	2093	NA	1
orf19.2191.1::orf19.2191.1	91	53	26	515	NA	1
orf19.2191::orf19.2191	23	2	22	1138	NA	1
orf19.2192::GDH2	208	66	183	3722	NA	1
orf19.2193::PRS5	65	74	0	1598	1	NA
orf19.2194::APM4	28	8	23	1771	NA	1
orf19.2195::orf19.2195	15	5	13	1021	NA	1
orf19.2196::orf19.2196	10	2	0	1403	NA	1
orf19.2198::FLC3	11	6	10	2721	NA	1
orf19.2199::PHO86	34	13	32	1230	NA	1
orf19.21::orf19.21	8	3	7	1022	NA	1
orf19.2200::orf19.2200	40	13	34	1515	NA	1
orf19.2201::orf19.2201	77	28	56	510	NA	1
orf19.2204.2::RHO2	12	4	9	1049	NA	1
orf19.2204::orf19.2204	8	1	3	1667	NA	1
orf19.2208::orf19.2208	34	13	20	4674	NA	1
orf19.2209::YVC1	54	6	27	2392	NA	1
orf19.220::PIR1	75	97	0	1488	1	NA
orf19.2210::orf19.2210	3	1	4	2248	NA	1
orf19.2213::orf19.2213	7	2	3	1665	NA	1
orf19.2214::orf19.2214	98	24	69	995	NA	1
orf19.2215::GLE1	16	3	8	1743	NA	1
orf19.2216::PDS5	13	8	16	4125	NA	1
orf19.2219::ORF298	17	12	16	3829	NA	1
orf19.2222::orf19.2222	20	6	0	1865	NA	1
orf19.2227::orf19.2227	4	5	5	1483	NA	1
orf19.2228::orf19.2228	32	12	13	1389	NA	1
orf19.2229::orf19.2229	8	4	5	1804	NA	1
orf19.2230::orf19.2230	18	5	19	543	NA	1
orf19.2232::RPL11	3177	1021	2390	1061	NA	1
orf19.2233::PRE2	124	43	84	1010	NA	1
orf19.2238::LTE1	31	14	16	5480	NA	1
orf19.223::orf19.223	18	4	17	2555	NA	1
orf19.2241::PST1	19	3	10	857	NA	1
orf19.2242::PRB1	20	6	16	1564	NA	1
orf19.2244::orf19.2244	22	3	18	1117	NA	1
orf19.2245::YPT72	56	14	42	904	NA	1
orf19.2246::orf19.2246	50	10	43	979	NA	1
orf19.2248::ARE2	5	0	7	2184	NA	1
orf19.2249::orf19.2249	50	10	27	832	NA	1
orf19.2250::SPE3	304	83	267	1029	NA	1
orf19.2251::AAH1	26	16	20	1317	NA	1
orf19.2256::orf19.2256	64	23	40	869	NA	1
orf19.2257::orf19.2257	124	124	2	1351	1	NA
orf19.2258::orf19.2258	9	0	6	1568	NA	1
orf19.2259::orf19.2259	97	26	91	928	NA	1
orf19.225::orf19.225	21	8	15	1293	NA	1
orf19.2260::orf19.2260	23	7	10	1198	NA	1
orf19.2261::orf19.2261	19	5	19	1071	NA	1
orf19.2262::orf19.2262	23	5	14	1425	NA	1
orf19.2263::orf19.2263	37	6	16	617	NA	1
orf19.2264::OLE2	26	3	11	1711	NA	1
orf19.2265::orf19.2265	55	23	33	1627	NA	1
orf19.2266::orf19.2266	26	4	6	2704	NA	1
orf19.2267::RFA2	78	17	53	913	NA	1
orf19.2268::RCK2	49	23	43	2106	NA	1
orf19.2269::orf19.2269	53	22	49	885	NA	1
orf19.2270::SMF12	91	31	70	1966	NA	1
orf19.2272::AFT2	11	8	0	3068	NA	NA
orf19.2274::orf19.2274	4	2	6	1009	NA	1
orf19.2275::orf19.2275	258	82	178	716	NA	1
orf19.2276::orf19.2276	92	23	49	855	NA	1
orf19.2277::TPK2	43	10	37	2239	NA	1
orf19.2278::orf19.2278	69	19	47	1024	NA	1
orf19.227::COX7	580	286	353	560	NA	1
orf19.2280::ZCF10	3	5	5	3119	NA	1
orf19.2282::orf19.2282	1	3	0	1504	NA	NA
orf19.2283::DQD1	126	44	85	569	NA	1
orf19.2284::orf19.2284	21	9	11	1302	NA	1
orf19.2285::orf19.2285	4	2	0	1977	NA	NA
orf19.2286::orf19.2286	182	53	134	1070	NA	1
orf19.2288::CCT5	155	45	144	1783	NA	1
orf19.2289::ARP3	80	99	0	1419	1	NA
orf19.2290::TOR1	22	8	15	7556	NA	1
orf19.2296::orf19.2296	9	1	6	8181	NA	1
orf19.2297::ARL3	62	10	45	1388	NA	1
orf19.2298::WBP1	77	95	0	1407	1	NA
orf19.2299::orf19.2299	92	49	49	401	NA	1
orf19.229::orf19.229	23	9	13	1765	NA	1
orf19.2301::orf19.2301	33	12	18	805	NA	1
orf19.2302::orf19.2302	5	2	9	1674	NA	1
orf19.2303::FGR16	9	2	14	964	NA	1
orf19.2304::orf19.2304	45	17	36	1194	NA	1
orf19.2305::orf19.2305	55	24	38	513	NA	1
orf19.2306::orf19.2306	52	17	39	718	NA	1
orf19.2307::orf19.2307	24	9	29	1792	NA	1
orf19.2308::orf19.2308	41	6	44	1283	NA	1
orf19.2309.2::RPL2	4471	1007	3726	1384	NA	1
orf19.230::orf19.230	7	1	5	2864	NA	1
orf19.2310.1::RPL29	2375	1644	980	344	NA	1
orf19.2310::orf19.2310	11	10	7	1554	NA	1
orf19.2311::RPL82	363	117	259	1253	NA	1
orf19.2313::orf19.2313	11	5	8	1302	NA	1
orf19.2314::orf19.2314	79	17	46	662	NA	1
orf19.2315::RTG3	20	7	17	1973	NA	1
orf19.2318.1::orf19.2318.1	43	7	24	1022	NA	1
orf19.2319::orf19.2319	57	26	32	2237	NA	1
orf19.231::APL2	32	18	28	2536	NA	1
orf19.2320::orf19.2320	26	29	6	1547	NA	1
orf19.2322.3::ERP5	159	38	114	908	NA	1
orf19.2324::UBA4	29	6	25	1410	NA	1
orf19.2325::orf19.2325	14	4	12	1689	NA	1
orf19.2326::orf19.2326	14	6	13	1588	NA	1
orf19.2328::orf19.2328	40	19	33	1015	NA	1
orf19.2329.1::RPS17B	3178	949	2392	1049	NA	1
orf19.232::orf19.232	15	7	22	1217	NA	1
orf19.2330::orf19.2330	73	32	23	1354	1	NA
orf19.2331::ADA2	8	4	16	1778	NA	1
orf19.233.1::HRT1	51	9	26	907	NA	1
orf19.2333::orf19.2333	82	18	61	1880	NA	1
orf19.2334::BIG1	30	10	17	1171	NA	1
orf19.2335::orf19.2335	66	92	5	1552	1	NA
orf19.2336::orf19.2336	0	3	1	608	NA	1
orf19.2340::CDC48	162	65	113	2598	NA	1
orf19.2341::HNT1	96	32	62	636	NA	1
orf19.2342::SFT2	14	5	8	840	NA	1
orf19.2343::VPS23	15	3	8	1570	NA	1
orf19.2346::orf19.2346	16	2	11	2047	NA	1
orf19.2347::MNN2	52	15	47	2104	NA	1
orf19.2350::orf19.2350	17	4	14	1753	NA	1
orf19.2351::NIT3	26	15	23	996	NA	1
orf19.2352::orf19.2352	34	7	29	1065	NA	1
orf19.2356::CRZ2	15	0	14	2008	NA	1
orf19.2360::URA2	127	91	43	7179	1	NA
orf19.2361::SPT10	14	5	5	1890	NA	1
orf19.2362::orf19.2362	30	11	25	1206	NA	1
orf19.2363::orf19.2363	90	18	74	932	NA	1
orf19.2364::MIS11	148	187	0	3128	1	NA
orf19.2365::POL2	25	8	22	6764	NA	1
orf19.2368::orf19.2368	21	1	6	1314	NA	1
orf19.2369.1::ATX1	86	33	40	395	NA	1
orf19.2369::orf19.2369	14	8	26	1604	NA	1
orf19.236::RPL9B	2309	638	1898	865	NA	1
orf19.2370::DSL1	21	22	0	2405	1	NA
orf19.2378::orf19.2378	27	20	34	394	NA	1
orf19.2379::NOT4	34	14	36	1903	NA	1
orf19.2381::orf19.2381	15	6	8	1047	NA	1
orf19.2382::orf19.2382	36	20	23	3059	NA	1
orf19.2383::YKU80	9	4	12	1880	NA	1
orf19.2385::KTI12	41	12	29	921	NA	1
orf19.2387::orf19.2387	40	2	42	1851	NA	1
orf19.2389::orf19.2389	12	6	4	1153	NA	1
orf19.238::CCP1	165	49	152	1247	NA	1
orf19.2391::orf19.2391	27	6	14	1177	NA	1
orf19.2393::orf19.2393	44	7	20	1595	NA	1
orf19.2395::IME2	0	0	0	1899	NA	NA
orf19.2396::IFR2	160	50	128	1193	NA	1
orf19.2397.3::orf19.2397.3	21	2	14	1453	NA	1
orf19.2397::orf19.2397	10	2	13	1944	NA	1
orf19.2398::orf19.2398	49	17	42	1357	NA	1
orf19.2399::orf19.2399	13	4	12	1887	NA	1
orf19.239::orf19.239	53	15	64	4368	NA	1
orf19.23::RTA3	15	3	11	1617	NA	1
orf19.2400::orf19.2400	11	5	23	2256	NA	1
orf19.2401::orf19.2401	1	1	1	1591	NA	NA
orf19.2402::SSU72	41	14	31	815	NA	1
orf19.2404::orf19.2404	23	4	11	2438	NA	1
orf19.2406::orf19.2406	22	7	20	1316	NA	1
orf19.2407::DPS1-1	241	80	212	1853	NA	1
orf19.2408::orf19.2408	22	2	12	1052	NA	1
orf19.240::PAM17	122	30	92	853	NA	1
orf19.2410::SYS3	18	3	11	2938	NA	1
orf19.2411::SYN8	16	3	6	1052	NA	1
orf19.2412::orf19.2412	15	3	12	840	NA	1
orf19.2414::orf19.2414	60	25	61	1067	NA	1
orf19.2415::orf19.2415	34	12	38	1639	NA	1
orf19.2416.1::MLC1	192	59	140	694	NA	1
orf19.2418::orf19.2418	21	5	13	622	NA	1
orf19.2419::orf19.2419	39	14	36	1240	NA	1
orf19.2422::ARC1	242	73	179	1250	NA	1
orf19.242.2::orf19.242.2	43	20	33	556	NA	1
orf19.2423::ZCF11	11	1	12	2021	NA	1
orf19.2425::HGT18	5	3	4	2005	NA	1
orf19.2426::orf19.2426	37	12	37	1186	NA	1
orf19.2429::orf19.2429	0	0	0	NA	NA	NA
orf19.242::SAP8	7	3	11	1802	NA	1
orf19.2432::HAC1	29	24	22	2148	NA	1
orf19.2433::orf19.2433	12	4	6	852	NA	1
orf19.2434::NPL4	26	11	27	2025	NA	1
orf19.2435::MSI3	410	140	282	2256	NA	1
orf19.2436::orf19.2436	15	9	15	3007	NA	1
orf19.2437::ARC35	74	24	57	1184	NA	1
orf19.2438::orf19.2438	122	39	100	671	NA	1
orf19.2439.1::orf19.2439.1	518	302	222	514	NA	1
orf19.2439::orf19.2439	151	53	138	757	NA	1
orf19.243::OXR1	14	2	5	1671	NA	1
orf19.2440::orf19.2440	8	4	16	2790	NA	1
orf19.2442::orf19.2442	12	5	5	893	NA	1
orf19.2443::RGD1	13	9	18	2466	NA	1
orf19.2444::CHS7	22	9	9	1120	NA	1
orf19.2446::orf19.2446	36	12	37	1231	NA	1
orf19.2447::orf19.2447	14	3	6	2253	NA	1
orf19.244::DCG1	15	0	14	919	NA	1
orf19.2451::PGA45	64	33	46	1824	NA	1
orf19.2452::orf19.2452	29	8	13	1551	NA	1
orf19.2454::PHO87	85	119	0	3218	1	NA
orf19.2455::orf19.2455	15	7	15	3748	NA	1
orf19.2458::SIP5	13	5	14	1896	NA	1
orf19.2459::orf19.2459	6	3	11	3312	NA	1
orf19.2461::PRN4	47	8	35	1134	NA	1
orf19.2462::PRN3	11	6	9	1081	NA	1
orf19.2463::PRN2	8	2	10	1155	NA	1
orf19.2465::POL32	18	8	14	1323	NA	1
orf19.2467::PRN1	12	3	9	1195	NA	1
orf19.2469::RAD10	10	3	8	1069	NA	1
orf19.2471::GIM5	67	21	33	533	NA	1
orf19.2472.1::orf19.2472.1	107	73	67	373	NA	1
orf19.2472::orf19.2472	9	2	7	858	NA	1
orf19.2473::orf19.2473	37	10	45	2077	NA	1
orf19.2474::PRC3	23	6	15	1865	NA	1
orf19.2476::orf19.2476	20	7	16	5186	NA	1
orf19.2478.1::orf19.2478.1	1567	470	1351	1727	NA	1
orf19.247::orf19.247	14	6	7	842	NA	1
orf19.2480.1::AUT7	6	2	0	861	NA	1
orf19.2483::RIM1	193	69	123	578	NA	1
orf19.2484::orf19.2484	45	8	34	1406	NA	1
orf19.2485::orf19.2485	74	29	59	4419	NA	1
orf19.2487::orf19.2487	24	7	17	842	NA	1
orf19.2488::FAL1	28	4	26	1432	NA	1
orf19.2489::orf19.2489	210	70	149	3538	NA	1
orf19.248::APL5	29	5	9	3602	NA	1
orf19.2494::orf19.2494	12	5	7	1563	NA	1
orf19.2495::GSL1	6	4	5	5108	NA	1
orf19.2496::ATO2	13	6	15	1056	NA	1
orf19.2498::orf19.2498	22	4	12	1976	NA	1
orf19.2499::orf19.2499	13	5	18	1365	NA	1
orf19.24::RTA2	32	22	21	1788	NA	1
orf19.2500::orf19.2500	23	11	11	1241	NA	1
orf19.2501::FLC1	17	5	9	2888	NA	1
orf19.2504::BMS1	56	76	0	3708	1	NA
orf19.2506::orf19.2506	18	3	4	2109	NA	1
orf19.2507::ARP9	44	10	37	1594	NA	1
orf19.250::SLC1	47	17	41	1289	NA	1
orf19.2510::orf19.2510	11	1	17	3327	NA	1
orf19.2511.1::MRPL33	125	45	68	535	NA	1
orf19.2511.2::orf19.2511.2	83	39	61	724	NA	1
orf19.2512::orf19.2512	24	6	20	829	NA	1
orf19.2514::orf19.2514	21	8	15	1366	NA	1
orf19.2515::orf19.2515	0	1	0	NA	NA	NA
orf19.2516::orf19.2516	15	7	0	1117	NA	NA
orf19.2518::orf19.2518	47	12	44	1121	NA	1
orf19.2519::orf19.2519	17	4	8	699	NA	1
orf19.251::GLX3	71	26	49	851	NA	1
orf19.2520::orf19.2520	132	40	118	1083	NA	1
orf19.2521::orf19.2521	17	5	9	3168	NA	1
orf19.2524::MGE1	169	41	156	921	NA	1
orf19.2525::LYS12	150	31	134	1234	NA	1
orf19.2527::orf19.2527	45	19	28	1327	NA	1
orf19.2528::orf19.2528	18	6	3	2143	NA	1
orf19.2529.1::orf19.2529.1	929	624	425	444	NA	1
orf19.2529::orf19.2529	40	13	40	941	NA	1
orf19.252::orf19.252	89	26	48	965	NA	1
orf19.2531::CSP37	46	8	31	1148	NA	1
orf19.2532::PRS	33	26	36	2482	NA	1
orf19.2533.1::orf19.2533.1	139	59	77	742	NA	1
orf19.2534::PIN4	30	29	0	3045	1	NA
orf19.2538::PTC2	57	23	48	2084	NA	1
orf19.2540::SAS3	11	3	6	2925	NA	1
orf19.2541::orf19.2541	29	7	21	1641	NA	1
orf19.2542::orf19.2542	18	5	14	972	NA	1
orf19.2544::orf19.2544	22	11	13	865	NA	1
orf19.2545::DOT6	9	11	15	2192	NA	1
orf19.2546::TRP2	91	36	70	1911	NA	1
orf19.2549::SHP1	63	13	43	1223	NA	1
orf19.254::orf19.254	39	9	25	1643	NA	1
orf19.2551::MET6	344	142	274	2697	NA	1
orf19.2552::orf19.2552	0	1	0	2258	NA	NA
orf19.2555::URA5	131	30	117	827	NA	1
orf19.2557::SEC65	52	17	60	985	NA	1
orf19.2558::orf19.2558	20	10	21	1717	NA	1
orf19.2559::CDC4	36	34	1	2947	1	NA
orf19.2560::CDC60	192	66	158	3415	NA	1
orf19.2563::orf19.2563	18	4	12	2942	NA	1
orf19.2565::orf19.2565	6	2	6	3658	NA	1
orf19.2568::IFU5	43	23	28	883	NA	1
orf19.2570::MCI4	244	91	180	841	NA	1
orf19.2571::SEC4	100	86	34	1261	1	NA
orf19.2573::FRS1	172	63	128	1945	NA	1
orf19.2574::orf19.2574	25	23	14	3695	NA	1
orf19.2579::orf19.2579	4	2	5	2533	NA	1
orf19.2581::orf19.2581	3	3	0	1639	NA	NA
orf19.2582::orf19.2582	32	4	21	3422	NA	1
orf19.2587::HNM3	0	0	0	1845	NA	1
orf19.2593::BIO2	2	1	2	1173	NA	1
orf19.2594::orf19.2594	81	23	71	1084	NA	1
orf19.2598::VMA4	129	36	114	929	NA	1
orf19.2599::CRC1	37	15	49	1187	NA	1
orf19.25::orf19.25	50	12	37	1245	NA	1
orf19.2600::SPC98	19	4	8	3066	NA	1
orf19.2601::HEM1	57	18	75	2109	NA	1
orf19.2602::OPT1	33	10	18	2523	NA	1
orf19.2605::PRK1	24	6	14	2358	NA	1
orf19.2606::HDA1	25	17	16	2888	NA	1
orf19.2607::orf19.2607	17	5	17	1157	NA	1
orf19.2608::ADH5	20	8	30	1300	NA	1
orf19.2609::CET1	45	21	35	1697	NA	1
orf19.260::SLD1	22	9	19	1966	NA	1
orf19.2610::orf19.2610	21	3	16	651	NA	1
orf19.2611::MCM6	28	12	20	2747	NA	1
orf19.2612::orf19.2612	11	1	8	852	NA	1
orf19.2613::ECM4	18	6	19	1401	NA	1
orf19.2614::RSR1	40	4	33	1095	NA	1
orf19.2615::MDL1	27	7	21	2389	NA	1
orf19.2616::UGT51C1	7	3	4	5330	NA	1
orf19.2618::MET2	59	21	52	1421	NA	1
orf19.2619::PHO113	17	6	14	1829	NA	1
orf19.261::orf19.261	20	14	27	1911	NA	1
orf19.2621::orf19.2621	36	20	30	714	NA	1
orf19.2622::YPT31	98	28	71	1039	NA	1
orf19.2623::ECM22	16	2	17	3122	NA	1
orf19.2629::USO1	33	7	18	6559	NA	1
orf19.2630::RAD59	20	5	13	776	NA	1
orf19.263.1::orf19.263.1	198	85	133	1150	NA	1
orf19.2633.1::orf19.2633.1	4	3	2	360	NA	1
orf19.2637::orf19.2637	23	13	18	1587	NA	1
orf19.2638::orf19.2638	4	2	0	1635	NA	NA
orf19.2639.1::orf19.2639.1	107	42	67	641	NA	1
orf19.2639::orf19.2639	83	29	54	780	NA	1
orf19.2640::FUR1	81	20	47	809	NA	1
orf19.2641::ARP1	18	6	22	1410	NA	1
orf19.2642::orf19.2642	18	15	31	805	NA	1
orf19.2643::RPO26	118	22	68	754	NA	1
orf19.2644::QCR2	528	139	481	1325	NA	1
orf19.2646::ZCF13	16	5	7	4038	NA	1
orf19.2647::ZCF14	4	5	0	1933	NA	NA
orf19.264::orf19.264	11	3	13	1773	NA	1
orf19.2650.1::orf19.2650.1	120	29	98	637	NA	1
orf19.2650::orf19.2650	14	11	7	2642	NA	1
orf19.2651::CAM1-1	547	174	480	1412	NA	1
orf19.2653::orf19.2653	9	6	9	3968	NA	1
orf19.2654::RMS1	39	7	30	1870	NA	1
orf19.2655::BUB3	44	11	35	1773	NA	1
orf19.2660::EAF3	16	7	14	1314	NA	1
orf19.2661::TLO34	4	3	1	995	NA	NA
orf19.2662::orf19.2662	87	38	35	869	NA	1
orf19.2663::orf19.2663	27	6	16	2724	NA	1
orf19.2664::orf19.2664	30	12	27	3623	NA	1
orf19.2665::MSN5	80	25	45	4135	NA	1
orf19.2667::RPF1	98	23	67	1031	NA	1
orf19.2668::RHD2	61	15	39	1242	NA	1
orf19.2669::orf19.2669	21	9	18	4473	NA	1
orf19.2670::orf19.2670	19	13	16	1094	NA	1
orf19.2671::orf19.2671	18	8	25	1656	NA	1
orf19.2672::NCP1	116	122	0	2413	1	NA
orf19.2673::orf19.2673	16	5	6	1393	NA	1
orf19.2675::orf19.2675	19	4	11	3450	NA	1
orf19.2676::orf19.2676	29	5	31	1025	NA	1
orf19.2677::orf19.2677	25	16	9	2065	NA	1
orf19.2678::BUB1	22	10	26	2871	NA	1
orf19.267::orf19.267	14	4	8	4014	NA	1
orf19.2680::orf19.2680	20	6	16	5620	NA	1
orf19.2681::RBT7	0	0	0	NA	NA	NA
orf19.2682::orf19.2682	44	13	32	1195	NA	1
orf19.2684::orf19.2684	35	13	20	2577	NA	1
orf19.2685::PGA54	14	14	5	1813	NA	1
orf19.2686::orf19.2686	36	57	7	2660	1	NA
orf19.2687.1::orf19.2687.1	139	56	63	411	NA	1
orf19.2688::NAN1	77	90	1	2694	1	NA
orf19.268::orf19.268	7	3	7	1417	NA	1
orf19.2690::orf19.2690	21	3	17	2865	NA	1
orf19.2691::orf19.2691	0	0	0	858	NA	NA
orf19.2693::GST2	19	5	13	852	NA	1
orf19.2694::TYS1	170	49	139	1481	NA	1
orf19.2695::UBR1	22	7	23	5652	NA	1
orf19.2698::orf19.2698	31	19	16	642	NA	1
orf19.2699::ABP1	47	9	42	2202	NA	1
orf19.269::SES1	326	82	249	1525	NA	1
orf19.26::orf19.26	11	5	12	1285	NA	1
orf19.2703::orf19.2703	10	5	10	1812	NA	1
orf19.2706::CRH11	60	17	57	1626	NA	1
orf19.2707.1::QCR9	564	256	287	429	NA	1
orf19.2708::orf19.2708	49	11	38	1265	NA	1
orf19.2709::ZUO1	267	74	241	1485	NA	1
orf19.270::orf19.270	3	1	2	561	NA	1
orf19.2710::orf19.2710	45	18	28	916	NA	1
orf19.2711.1::MED20	28	12	19	1014	NA	1
orf19.2711::orf19.2711	50	13	37	2522	NA	1
orf19.2712::HCA4	42	47	1	2341	1	NA
orf19.2715::RPC53	23	7	21	1628	NA	1
orf19.2720::orf19.2720	131	155	3	1775	1	NA
orf19.2721::orf19.2721	23	6	20	1335	NA	1
orf19.2722::CGR1	21	6	24	1640	NA	1
orf19.2724::orf19.2724	29	6	22	1839	NA	1
orf19.2726::orf19.2726	16	6	20	1221	NA	1
orf19.2727::GRX3	96	23	73	1004	NA	1
orf19.2728::orf19.2728	14	5	6	2087	NA	1
orf19.272::FAA21	27	3	25	2354	NA	1
orf19.2730::orf19.2730	19	9	14	1925	NA	1
orf19.2731::orf19.2731	0	2	1	376	NA	1
orf19.2733::orf19.2733	15	12	18	1651	NA	1
orf19.2736::HFL2	45	17	40	905	NA	1
orf19.2737::orf19.2737	18	6	21	2365	NA	1
orf19.2739::orf19.2739	11	5	10	1830	NA	1
orf19.273::orf19.273	44	17	39	1444	NA	1
orf19.2740::orf19.2740	12	3	6	2442	NA	1
orf19.2742::orf19.2742	5	2	0	360	NA	1
orf19.2743::orf19.2743	5	3	10	1998	NA	1
orf19.2746::EMP70	32	22	30	2199	NA	1
orf19.2747::RGT1	11	6	8	3498	NA	1
orf19.2748::ARG83	21	7	20	3570	NA	1
orf19.2749::orf19.2749	14	3	6	1846	NA	1
orf19.274::TFC4	12	8	11	3304	NA	1
orf19.2751::orf19.2751	18	8	20	1914	NA	1
orf19.2754::TIM13	79	32	67	595	NA	1
orf19.2755::orf19.2755	152	37	132	998	NA	1
orf19.2756::orf19.2756	31	14	26	972	NA	1
orf19.2757::orf19.2757	28	7	7	1482	NA	1
orf19.2758::PGA38	87	34	65	2050	NA	1
orf19.2760::orf19.2760	29	8	20	4638	NA	1
orf19.2761::orf19.2761	20	9	22	1026	NA	1
orf19.2762::AHP1	218	63	195	708	NA	1
orf19.2763::orf19.2763	16	5	17	2908	NA	1
orf19.2765::PGA62	714	258	612	1078	NA	1
orf19.2767::PGA59	2540	1231	1606	705	NA	1
orf19.2768::AMS1	5	1	4	3685	NA	1
orf19.2769::orf19.2769	26	10	19	570	NA	1
orf19.2770.1::SOD1	110	26	86	957	NA	1
orf19.2770::orf19.2770	2	0	0	831	NA	NA
orf19.2771::BEM3	19	2	9	4051	NA	1
orf19.2772::HOS3	28	8	21	2805	NA	1
orf19.2774::LAB5	73	24	59	1263	NA	1
orf19.2775::IDI1	132	39	105	1175	NA	1
orf19.2778::orf19.2778	2	5	0	3820	NA	1
orf19.277::THI6	10	0	1	1777	NA	1
orf19.2782::orf19.2782	134	32	95	813	NA	1
orf19.2783::PIR32	2	5	0	1584	NA	NA
orf19.2785::ATP7	576	128	529	712	NA	1
orf19.2786::orf19.2786	17	10	15	3307	NA	1
orf19.2787::PRY1	0	0	0	1815	NA	NA
orf19.2788::orf19.2788	10	3	6	1399	NA	1
orf19.2789::orf19.2789	11	2	3	1029	NA	1
orf19.278::orf19.278	1	0	1	1685	NA	1
orf19.2790::SWD2	35	15	26	1569	NA	1
orf19.2791::BBC1	28	5	15	3072	NA	1
orf19.2792::IST2	14	7	14	3185	NA	1
orf19.2794::orf19.2794	56	13	44	998	NA	1
orf19.2795::LHP1	151	50	84	1153	NA	1
orf19.2796::orf19.2796	18	4	12	2083	NA	1
orf19.2797::orf19.2797	1	0	1	1982	NA	1
orf19.2798::orf19.2798	9	4	6	2164	NA	1
orf19.2799::GPI8	46	12	20	1412	NA	1
orf19.279::orf19.279	42	22	67	511	NA	1
orf19.27::orf19.27	2	0	2	1470	NA	1
orf19.2800::orf19.2800	20	18	10	321	NA	1
orf19.2803::HEM13	170	48	159	1304	NA	1
orf19.2805::PEX8	10	5	10	2812	NA	1
orf19.2808::ZCF16	7	5	5	3573	NA	1
orf19.280::orf19.280	1	0	0	410	NA	1
orf19.2812::orf19.2812	2	0	0	1886	NA	NA
orf19.2818::orf19.2818	13	8	4	3348	NA	1
orf19.2819::orf19.2819	11	6	7	771	NA	1
orf19.281::orf19.281	1	0	0	1199	NA	1
orf19.2820::orf19.2820	66	23	44	1863	NA	1
orf19.2821::orf19.2821	258	61	217	885	NA	1
orf19.2822::orf19.2822	16	5	19	966	NA	1
orf19.2823::RFG1	12	14	0	3308	1	NA
orf19.2825::DRE2	66	15	41	1474	NA	1
orf19.2826::orf19.2826	17	7	10	1770	NA	1
orf19.2827::orf19.2827	11	8	6	3084	NA	1
orf19.2828::orf19.2828	31	6	9	1078	NA	1
orf19.2830::RRP9	54	18	50	1916	NA	1
orf19.2831::RPC31	43	16	24	1170	NA	1
orf19.2832::INN1	38	20	28	2302	NA	1
orf19.2834::RPD3	19	12	14	1611	NA	1
orf19.2835::orf19.2835	30	9	24	1342	NA	1
orf19.2837::ALG5	20	9	14	1175	NA	1
orf19.2838::orf19.2838	2	2	0	3064	NA	NA
orf19.2839::CIRT4B	2	1	0	1750	NA	NA
orf19.2841::PGM2	128	143	0	1860	1	NA
orf19.2842::GZF3	55	31	35	3119	NA	1
orf19.2843::RHO1	183	51	97	957	NA	1
orf19.2844::APL4	39	15	51	2660	NA	1
orf19.2846::orf19.2846	53	20	39	873	NA	1
orf19.2847::orf19.2847	50	14	37	2063	NA	1
orf19.2848::orf19.2848	6	3	3	3149	NA	1
orf19.2849::AQY1	6	1	0	1015	NA	NA
orf19.284::orf19.284	0	0	2	906	NA	NA
orf19.2850::orf19.2850	13	7	14	6113	NA	1
orf19.2851::orf19.2851	8	3	8	1359	NA	1
orf19.2852::orf19.2852	153	36	110	724	NA	1
orf19.2853::orf19.2853	8	3	5	1262	NA	1
orf19.2857::orf19.2857	30	12	21	2747	NA	1
orf19.285::orf19.285	48	18	38	839	NA	1
orf19.2862::RIB1	30	11	16	1287	NA	1
orf19.2863.1::ERV1	37	16	19	759	NA	1
orf19.2863::orf19.2863	20	7	14	621	NA	1
orf19.2864.1::RPL28	3751	1490	2888	911	NA	1
orf19.2866::orf19.2866	2	1	8	1572	NA	1
orf19.2867::orf19.2867	30	17	24	2241	NA	1
orf19.2871::SDH12	414	137	310	2201	NA	1
orf19.2873::TOP2	33	9	20	4716	NA	1
orf19.2875::orf19.2875	30	11	26	988	NA	1
orf19.2876::CBF1	79	22	66	1124	NA	1
orf19.2877::PDC11	2537	670	2014	1926	NA	1
orf19.2878::PGA15	30	18	9	1051	NA	1
orf19.2879::IFF5	3	0	1	4506	NA	1
orf19.287::orf19.287	244	59	160	666	NA	1
orf19.2881::MNN4	22	11	19	3401	NA	1
orf19.2883::CSO99	28	6	16	1376	NA	1
orf19.2884::CDC68	43	24	17	3344	NA	1
orf19.2885::PRI2	14	4	7	1728	NA	1
orf19.2886::CEK1	12	5	10	1883	NA	1
orf19.2887::orf19.2887	30	4	15	845	NA	1
orf19.2888::orf19.2888	9	3	13	772	NA	1
orf19.2889::orf19.2889	15	5	3	568	NA	1
orf19.288::MET13	42	17	25	2308	NA	1
orf19.2890::orf19.2890	9	3	10	1883	NA	1
orf19.2892::orf19.2892	22	27	0	3439	1	NA
orf19.2893::orf19.2893	8	2	3	2615	NA	1
orf19.2895::VMA8	55	19	37	1045	NA	1
orf19.2896::SOU1	20	5	14	1050	NA	1
orf19.2898::orf19.2898	5	2	4	1923	NA	1
orf19.28::orf19.28	14	5	10	986	NA	1
orf19.2901::NUP60	34	8	25	2260	NA	1
orf19.2903::AGO1	19	12	14	3241	NA	1
orf19.2906::PGA41	6	4	0	2406	NA	NA
orf19.2907.1::orf19.2907.1	19	8	13	643	NA	1
orf19.2907::PGA42	1	4	1	1129	NA	1
orf19.2908::orf19.2908	1	1	3	1395	NA	1
orf19.2909::ERG26	62	16	73	1187	NA	1
orf19.290::KRE5	18	11	7	4484	NA	1
orf19.2910::PGA43	4	0	12	1276	NA	1
orf19.2911::SEC3	22	6	17	2642	NA	1
orf19.2914::orf19.2914	9	5	9	1513	NA	1
orf19.2915::orf19.2915	27	10	14	2247	NA	1
orf19.2917.1::orf19.2917.1	8	6	1	336	NA	1
orf19.2917::orf19.2917	102	127	4	1712	1	NA
orf19.2919::MPH1	9	4	4	3659	NA	1
orf19.291::orf19.291	20	8	14	1230	NA	1
orf19.2920::orf19.2920	111	26	81	599	NA	1
orf19.2923::orf19.2923	12	2	7	1764	NA	1
orf19.2925::orf19.2925	8	1	5	1093	NA	1
orf19.2926::orf19.2926	3	2	10	2759	NA	1
orf19.2928::orf19.2928	31	14	36	1334	NA	1
orf19.2929::GSC1	40	19	34	5994	NA	1
orf19.292::orf19.292	21	2	17	932	NA	1
orf19.2930::orf19.2930	102	115	0	2289	1	NA
orf19.2933::orf19.2933	14	3	13	1208	NA	1
orf19.2935::RPL10	2998	743	2398	758	NA	1
orf19.2937::PMM1	304	78	271	907	NA	1
orf19.2938::orf19.2938	36	13	29	2165	NA	1
orf19.2939::orf19.2939	17	14	19	879	NA	1
orf19.2940::orf19.2940	26	10	21	941	NA	1
orf19.2942::DIP5	66	76	0	2056	1	NA
orf19.2945::PUT4	7	3	0	2540	NA	NA
orf19.2946::HNM4	2	4	6	1945	NA	1
orf19.2947::SNZ1	122	28	112	1067	NA	1
orf19.2948::SNO1	47	16	39	890	NA	1
orf19.2949::IML1	13	4	6	4689	NA	1
orf19.2951::HOM6	218	73	145	1209	NA	1
orf19.2952::EXG2	5	4	0	1651	NA	NA
orf19.2953::TOM20	218	51	187	827	NA	1
orf19.2954::orf19.2954	184	57	129	776	NA	1
orf19.2956::MGM101	39	16	35	1095	NA	1
orf19.2957::orf19.2957	1	0	0	2550	NA	NA
orf19.2958::orf19.2958	6	6	0	2893	NA	NA
orf19.2959.1::orf19.2959.1	27	37	7	286	NA	1
orf19.295::orf19.295	4	0	0	1203	NA	1
orf19.2960::FRS2	216	78	156	1621	NA	1
orf19.2961::orf19.2961	21	8	19	1717	NA	1
orf19.2964::orf19.2964	45	13	25	2623	NA	1
orf19.2965.1::orf19.2965.1	79	66	39	530	NA	1
orf19.2965::orf19.2965	148	199	0	1253	1	NA
orf19.2966::orf19.2966	46	16	34	1028	NA	1
orf19.2967::TIF34	213	63	135	1230	NA	1
orf19.2969::RAD16	8	6	4	2696	NA	1
orf19.2970::LYS2	37	10	29	4383	NA	1
orf19.2971::orf19.2971	16	5	18	2017	NA	1
orf19.2972::PDE2	63	19	50	2267	NA	1
orf19.2973::orf19.2973	20	12	20	2611	NA	1
orf19.2974::YKT6	59	11	29	973	NA	1
orf19.2975::YPT7	16	9	14	1213	NA	1
orf19.2977::MIA40	154	41	122	1056	NA	1
orf19.297::DTD2	50	9	9	610	NA	1
orf19.2980::orf19.2980	11	7	7	2683	NA	1
orf19.2982::orf19.2982	1	8	0	1709	NA	NA
orf19.2983::CDC73	55	20	48	1216	NA	1
orf19.2985::orf19.2985	28	12	24	680	NA	1
orf19.2986::orf19.2986	3	0	0	555	NA	1
orf19.2987::orf19.2987	21	9	23	1945	NA	1
orf19.2988::orf19.2988	101	115	0	1380	1	NA
orf19.2989::GOR1	14	8	13	1286	NA	1
orf19.298::orf19.298	3	1	4	503	NA	1
orf19.2992::RPP1A	2817	912	1988	546	NA	1
orf19.2994.1::RPS16A	1940	737	1416	996	NA	1
orf19.2994::RPL13	2739	783	2268	738	NA	1
orf19.2995::orf19.2995	11	3	13	962	NA	1
orf19.2996::orf19.2996	19	6	14	3414	NA	1
orf19.2998::TSR2	71	29	56	761	NA	1
orf19.299::ECM14	30	7	19	1592	NA	1
orf19.3000::ORC1	23	8	18	2675	NA	1
orf19.3001::TEM1	18	6	9	842	NA	1
orf19.3002::RPS1	3587	980	2936	964	NA	1
orf19.3003.1::RPL6	1938	683	1613	1273	NA	1
orf19.3003::orf19.3003	56	16	38	4706	NA	1
orf19.3004::orf19.3004	15	4	14	1597	NA	1
orf19.3006::GGA2	67	15	51	2272	NA	1
orf19.3007.2::orf19.3007.2	9	4	8	1010	NA	1
orf19.3007::orf19.3007	18	3	5	745	NA	1
orf19.3008::COQ4	40	11	37	1145	NA	1
orf19.300::AIP2	123	152	0	1841	1	NA
orf19.3010.1::ECM33	411	135	320	2401	NA	1
orf19.3010::orf19.3010	38	22	35	1406	NA	1
orf19.3012::ARO80	6	3	11	3468	NA	1
orf19.3013::CDC12	94	86	0	1649	1	NA
orf19.3014::BMH1	567	657	0	1249	1	NA
orf19.3015::ARX1	126	151	0	1894	1	NA
orf19.3016::orf19.3016	64	24	44	531	NA	1
orf19.3018::SPP1	8	2	5	1434	NA	1
orf19.3019::orf19.3019	3	2	8	2439	NA	1
orf19.301::PGA18	2	2	8	3080	NA	1
orf19.3021::orf19.3021	8	2	1	1504	NA	1
orf19.3022::orf19.3022	147	36	101	1052	NA	1
orf19.3023::NGG1	17	7	11	2112	NA	1
orf19.3026::MAS1	64	17	37	1567	NA	1
orf19.3027::orf19.3027	71	15	59	1515	NA	1
orf19.3029::EHD3	1	2	1	1973	NA	1
orf19.302::orf19.302	18	5	11	1039	NA	1
orf19.3030::orf19.3030	2	2	9	2069	NA	1
orf19.3031::SEC62	29	17	56	1092	NA	1
orf19.3034::RLI1	168	187	0	2299	1	NA
orf19.3035::orf19.3035	41	20	21	4817	NA	1
orf19.3037::orf19.3037	335	125	290	2179	NA	1
orf19.3038::TPS2	69	84	0	2958	1	NA
orf19.3040::EHT1	100	98	0	1849	1	NA
orf19.3041::orf19.3041	22	11	11	2249	NA	1
orf19.3042::orf19.3042	20	2	10	1214	NA	1
orf19.3043::orf19.3043	12	5	10	1688	NA	1
orf19.3045::orf19.3045	54	15	41	1929	NA	1
orf19.3047::orf19.3047	16	10	18	3790	NA	1
orf19.3048::orf19.3048	11	6	0	3292	NA	NA
orf19.3050::AGE1	19	6	12	3137	NA	1
orf19.3051::orf19.3051	46	18	38	1142	NA	1
orf19.3052::YPT1	169	44	149	780	NA	1
orf19.3053::orf19.3053	159	44	133	715	NA	1
orf19.3054::RPN3	97	108	3	1574	1	NA
orf19.3055::MED17	34	10	27	2018	NA	1
orf19.3057::orf19.3057	27	13	33	604	NA	1
orf19.3058::COQ6	50	14	39	1706	NA	1
orf19.3059::SUA71	63	21	59	1372	NA	1
orf19.305::orf19.305	14	4	15	1602	NA	1
orf19.3060::orf19.3060	80	19	49	1019	NA	1
orf19.3061.1::orf19.3061.1	427	142	313	787	NA	1
orf19.3061::IMP1	31	8	18	720	NA	1
orf19.3063::HFL1	16	8	27	796	NA	1
orf19.3064.1::orf19.3064.1	12	17	4	377	NA	1
orf19.3064::MRPL27	162	46	128	621	NA	1
orf19.3065::DAO1	26	4	17	1151	NA	1
orf19.3066::ENG1	24	7	25	3601	NA	1
orf19.3071::MIH1	27	4	4	4245	NA	1
orf19.3074::TLO10	29	9	15	659	NA	1
orf19.3076::orf19.3076	79	56	41	461	NA	1
orf19.3077::VID21	7	5	14	2158	NA	1
orf19.307::orf19.307	31	3	19	1960	NA	1
orf19.3080::orf19.3080	6	1	4	3658	NA	1
orf19.3083::orf19.3083	17	9	13	1276	NA	1
orf19.3084::orf19.3084	13	3	10	955	NA	1
orf19.3086::SEC10	31	7	27	2536	NA	1
orf19.3087.2::orf19.3087.2	34	19	11	339	NA	1
orf19.3087::UBI3	4998	1535	3782	648	NA	1
orf19.3089::orf19.3089	63	20	50	768	NA	1
orf19.308::orf19.308	11	4	10	1724	NA	1
orf19.3091::orf19.3091	19	13	14	4411	NA	1
orf19.3093::MSH2	12	1	3	2731	NA	1
orf19.3097::PDA1	913	256	725	1312	NA	1
orf19.3098::orf19.3098	27	11	21	6225	NA	1
orf19.3099::TRP4	77	99	0	1296	1	NA
orf19.309::DAL5	1	0	3	1577	NA	1
orf19.30::SPF1	39	12	40	3866	NA	1
orf19.3100::orf19.3100	8	5	11	3334	NA	1
orf19.3102::CTA6	19	1	13	814	NA	1
orf19.3103::orf19.3103	67	16	45	4469	NA	1
orf19.3104::YDC1	5	3	5	1187	NA	1
orf19.3105::orf19.3105	6	2	1	1791	NA	1
orf19.3106::MET16	36	5	26	1001	NA	1
orf19.3108::orf19.3108	12	2	5	595	NA	1
orf19.310::orf19.310	6	0	1	1761	NA	NA
orf19.3113::orf19.3113	4	0	8	771	NA	1
orf19.3115::orf19.3115	23	6	20	1364	NA	1
orf19.3116::EXM2	23	8	19	1093	NA	1
orf19.3122.2::orf19.3122.2	125	48	72	404	NA	1
orf19.3122::ARR3	15	4	18	1287	NA	1
orf19.3123.2::orf19.3123.2	9	15	12	952	NA	1
orf19.3123::RPT5	93	122	1	1415	1	NA
orf19.3124::orf19.3124	107	94	8	1401	1	NA
orf19.3125::orf19.3125	22	8	21	838	NA	1
orf19.3126::CCT6	124	132	0	1803	1	NA
orf19.3127::CZF1	12	17	0	3137	1	NA
orf19.3128::orf19.3128	47	17	46	2125	NA	1
orf19.3129::orf19.3129	80	20	64	1558	NA	1
orf19.3130::orf19.3130	53	13	42	1168	NA	1
orf19.3131::OYE32	24	3	18	1382	NA	1
orf19.3133::GUT2	118	151	0	2352	1	NA
orf19.3135::orf19.3135	29	7	16	1985	NA	1
orf19.3136::orf19.3136	11	9	25	1663	NA	1
orf19.3138::NOP1	400	113	337	1200	NA	1
orf19.3139::orf19.3139	37	8	30	1255	NA	1
orf19.3140.1::orf19.3140.1	130	36	88	614	NA	1
orf19.3141::orf19.3141	47	17	34	2836	NA	1
orf19.3142::orf19.3142	11	2	8	1429	NA	1
orf19.3147::orf19.3147	37	9	19	918	NA	1
orf19.3149::LSP1	142	156	14	1307	1	NA
orf19.314::orf19.314	11	4	8	3053	NA	1
orf19.3150::GRE2	54	17	37	1901	NA	1
orf19.3151::orf19.3151	6	5	5	1940	NA	1
orf19.3152::AMO2	9	3	6	2087	NA	1
orf19.3153::MSS4	18	3	22	3083	NA	1
orf19.3154::orf19.3154	58	9	33	1592	NA	1
orf19.3156::orf19.3156	22	6	9	3692	NA	1
orf19.3158::orf19.3158	15	6	30	1640	NA	1
orf19.3159::UTP20	47	22	51	7681	NA	1
orf19.315::orf19.315	10	4	2	662	NA	1
orf19.3160::HSP12	15	9	12	590	NA	1
orf19.3161::orf19.3161	33	10	36	1049	NA	1
orf19.3163::orf19.3163	11	4	9	1238	NA	1
orf19.3166::orf19.3166	30	7	17	5190	NA	1
orf19.3167::orf19.3167	43	13	38	1535	NA	1
orf19.3168::RPN8	119	17	91	1115	NA	1
orf19.3169::orf19.3169	29	24	21	1251	NA	1
orf19.316::SEC13	113	32	81	1119	NA	1
orf19.3170::orf19.3170	27	8	11	2413	NA	1
orf19.3171::ACH1	203	85	107	2051	NA	1
orf19.3173::orf19.3173	25	11	14	1121	NA	1
orf19.3174::CDC24	20	10	13	3565	NA	1
orf19.3175::orf19.3175	56	19	48	2082	NA	1
orf19.3176::RIM21	7	3	5	1698	NA	1
orf19.3177::orf19.3177	24	10	24	1830	NA	1
orf19.3178::orf19.3178	12	5	14	1643	NA	1
orf19.317::PNP1	46	24	39	1087	NA	1
orf19.3180::orf19.3180	26	18	61	2155	NA	1
orf19.3181.1::orf19.3181.1	23	22	8	305	NA	1
orf19.3182::GIS2	360	83	127	1044	NA	1
orf19.3183::orf19.3183	44	10	41	838	NA	1
orf19.3184::orf19.3184	19	2	17	840	NA	1
orf19.3185::orf19.3185	70	111	1	2514	1	NA
orf19.3187::ZNC1	22	7	18	3165	NA	1
orf19.3188::TAC1	13	6	11	3573	NA	1
orf19.318::orf19.318	19	11	18	1684	NA	1
orf19.3190::HAL9	21	12	11	4342	NA	1
orf19.3192::STI1	95	126	11	1998	1	NA
orf19.3193::FCR3	11	6	12	2034	NA	1
orf19.3195::HIP1	27	5	10	2168	NA	1
orf19.3197::PAP1	14	6	25	1865	NA	1
orf19.3198::OBPA	66	19	50	1434	NA	1
orf19.3199::PIKA	16	1	12	3030	NA	1
orf19.319::orf19.319	44	18	22	686	NA	1
orf19.31::orf19.31	0	4	0	2054	NA	NA
orf19.3201::MTLA1	10	3	12	1245	NA	1
orf19.3202::orf19.3202	15	3	11	2888	NA	1
orf19.3203::RCY1	12	8	13	2819	NA	1
orf19.3205::MPRL36	117	47	84	822	NA	1
orf19.3206::CCT7	138	50	144	1790	NA	1
orf19.3207::CCN1	7	4	6	2816	NA	1
orf19.3208::DAL52	2	2	0	2230	NA	1
orf19.320::orf19.320	11	4	13	1446	NA	1
orf19.3211::RCF3	46	13	34	1203	NA	1
orf19.3212::MID1	14	7	14	1824	NA	1
orf19.3213::orf19.3213	22	12	13	2779	NA	1
orf19.3214::orf19.3214	37	36	41	2595	NA	1
orf19.3215::orf19.3215	34	6	5	652	NA	1
orf19.3218::orf19.3218	9	3	5	2135	NA	1
orf19.321::orf19.321	10	1	5	2007	NA	1
orf19.3220::orf19.3220	47	12	62	903	NA	1
orf19.3221::CPA2	6	7	0	3702	NA	NA
orf19.3222::orf19.3222	34	6	20	3623	NA	1
orf19.3223.1::orf19.3223.1	199	76	181	860	NA	1
orf19.3223::ATP3	783	187	678	1292	NA	1
orf19.3225::CWH43	50	16	25	3328	NA	1
orf19.3227::FTH2	16	3	18	1893	NA	1
orf19.3228::orf19.3228	25	11	13	2807	NA	1
orf19.3230::BOI2	33	10	21	4295	NA	1
orf19.3231::CDC27	12	1	3	2854	NA	1
orf19.3232::orf19.3232	0	0	0	NA	NA	NA
orf19.3233::HSE1	15	5	4	1729	NA	1
orf19.3234.1::SFT1	25	15	20	393	NA	1
orf19.3234::OYE22	0	0	0	1586	NA	NA
orf19.3235::orf19.3235	67	12	54	961	NA	1
orf19.3237::orf19.3237	30	8	21	5364	NA	1
orf19.3239::CTF18	19	2	12	2740	NA	1
orf19.3240::ERG27	26	12	23	1156	NA	1
orf19.3241::orf19.3241	14	6	6	4394	NA	1
orf19.3242::orf19.3242	56	8	36	921	NA	1
orf19.3243::SRP54	75	103	2	1846	1	NA
orf19.3244::orf19.3244	48	13	22	566	NA	1
orf19.3245::orf19.3245	8	6	7	2789	NA	1
orf19.3247::orf19.3247	23	10	15	6671	NA	1
orf19.3248::orf19.3248	16	8	10	1237	NA	1
orf19.3249::LAG1	49	6	26	1576	NA	1
orf19.3250::orf19.3250	17	5	14	2114	NA	1
orf19.3251::ARC19	66	26	76	766	NA	1
orf19.3256::SLN1	18	6	17	4428	NA	1
orf19.3259::orf19.3259	40	13	27	761	NA	1
orf19.325::orf19.325	32	11	28	2997	NA	1
orf19.3260::orf19.3260	35	13	12	2539	NA	1
orf19.3261::ATO9	20	11	7	744	NA	1
orf19.3264.1::orf19.3264.1	943	259	498	454	NA	1
orf19.3264::CCE1	20	22	62	3372	NA	1
orf19.3265.1::orf19.3265.1	40	8	24	448	NA	1
orf19.3265::TRM1	37	13	32	1826	NA	1
orf19.3266::orf19.3266	10	7	17	1418	NA	1
orf19.3267::orf19.3267	7	7	0	1219	NA	NA
orf19.3268::TMA19	2147	645	1553	611	NA	1
orf19.3269::GSL2	14	2	15	5702	NA	1
orf19.326::orf19.326	60	11	50	819	NA	1
orf19.3272::orf19.3272	8	2	0	1059	NA	1
orf19.3273::orf19.3273	20	9	14	1076	NA	1
orf19.3275::orf19.3275	17	5	7	489	NA	1
orf19.3276::PWP2	62	21	24	2901	NA	1
orf19.3278::GSY1	88	100	6	2211	1	NA
orf19.3279::HYR4	13	4	5	4593	NA	1
orf19.327::HTA3	164	37	101	737	NA	1
orf19.3281::orf19.3281	11	1	4	1570	NA	1
orf19.3282::BMT3	4	3	0	1948	NA	NA
orf19.3283::orf19.3283	13	2	4	730	NA	1
orf19.3285::orf19.3285	6	1	4	1565	NA	1
orf19.3286::orf19.3286	6	4	11	1484	NA	1
orf19.3287::BUD22	35	9	23	1521	NA	1
orf19.3288::NMA111	43	13	33	3088	NA	1
orf19.3289::orf19.3289	11	14	6	1246	NA	1
orf19.328::NPR2	4	4	6	2263	NA	1
orf19.3290::orf19.3290	135	51	110	639	NA	1
orf19.3291::HMT1	148	52	101	1191	NA	1
orf19.3292::orf19.3292	28	8	17	636	NA	1
orf19.3293::orf19.3293	81	26	56	1013	NA	1
orf19.3294::MBF1	505	136	383	635	NA	1
orf19.3296::orf19.3296	4	0	5	1618	NA	1
orf19.3297::orf19.3297	136	92	58	550	NA	1
orf19.3298::CCH1	9	6	16	7294	NA	1
orf19.329::orf19.329	13	11	12	1634	NA	1
orf19.3300::ZPR1	98	138	2	1713	1	NA
orf19.3301::orf19.3301	32	4	21	2670	NA	1
orf19.330.1::RUB1	68	59	24	390	NA	1
orf19.3302::orf19.3302	36	9	33	2564	NA	1
orf19.3303::orf19.3303	30	14	29	2758	NA	1
orf19.3304::orf19.3304	40	16	30	953	NA	1
orf19.3305::ZCF17	19	7	21	2371	NA	1
orf19.3307::orf19.3307	27	7	16	1538	NA	1
orf19.3308::STB5	14	8	19	2338	NA	1
orf19.3309::orf19.3309	32	7	9	1483	NA	1
orf19.3310::orf19.3310	0	1	0	1043	NA	NA
orf19.3312::orf19.3312	72	22	64	1965	NA	1
orf19.3314::TRS20	10	4	0	633	NA	1
orf19.3315::CTA9	26	8	26	1684	NA	1
orf19.3317::MED22	8	0	3	575	NA	1
orf19.3318::orf19.3318	5	0	4	2592	NA	1
orf19.3319::orf19.3319	82	21	61	1071	NA	1
orf19.331::orf19.331	32	14	18	759	NA	1
orf19.3321::MRS7	87	77	12	1933	1	NA
orf19.332.1::orf19.332.1	174	99	137	455	NA	1
orf19.3322::DUT1	83	42	78	701	NA	1
orf19.3324::TIF	856	211	686	1424	NA	1
orf19.3325.3::RPS21B	3106	1227	2225	826	NA	1
orf19.3325::orf19.3325	31	10	20	2630	NA	1
orf19.3327::TRM2	28	9	26	2103	NA	1
orf19.3328::orf19.3328	4	0	3	2623	NA	1
orf19.3329::orf19.3329	23	2	21	1740	NA	1
orf19.332::orf19.332	19	2	9	2227	NA	1
orf19.3330::CRL1	20	7	17	1148	NA	1
orf19.3331::ABC1	53	19	71	2007	NA	1
orf19.3332::orf19.3332	13	2	10	3109	NA	1
orf19.3333::orf19.3333	69	15	66	1555	NA	1
orf19.3334::RPS21	3383	787	2884	981	NA	1
orf19.3335::orf19.3335	238	51	200	752	NA	1
orf19.333::FCY2	14	5	4	2145	NA	1
orf19.3340::SOD2	209	71	182	881	NA	1
orf19.3341::orf19.3341	213	62	172	2010	NA	1
orf19.3342::orf19.3342	24	7	11	2155	NA	1
orf19.3344::VPS17	12	7	10	1752	NA	1
orf19.3345::SIZ1	24	8	14	4933	NA	1
orf19.3347::RPB7	51	13	23	918	NA	1
orf19.3348::orf19.3348	180	51	155	768	NA	1
orf19.3349::orf19.3349	78	76	11	3995	1	NA
orf19.334::orf19.334	14	4	6	1030	NA	1
orf19.3350::MRP20	141	36	103	1028	NA	1
orf19.3351::orf19.3351	11	8	6	1538	NA	1
orf19.3353::orf19.3353	36	7	24	1200	NA	1
orf19.3354::orf19.3354	235	67	182	1537	NA	1
orf19.3355::ISN1	34	21	36	1540	NA	1
orf19.3356::ESP1	18	5	12	4941	NA	1
orf19.3357::orf19.3357	105	36	74	760	NA	1
orf19.3358::LSC1	527	147	447	1290	NA	1
orf19.3359::ARP8	62	26	40	4027	NA	1
orf19.335::orf19.335	19	7	14	2815	NA	1
orf19.3360::orf19.3360	46	17	28	2438	NA	1
orf19.3362::orf19.3362	1	0	1	1528	NA	NA
orf19.3363::VTC4	96	151	0	2434	1	NA
orf19.3364::orf19.3364	25	11	14	833	NA	1
orf19.3365::DAO2	26	5	10	1366	NA	1
orf19.3366.1::orf19.3366.1	153	65	105	749	NA	1
orf19.3366::CSH3	80	24	50	1015	NA	1
orf19.3367::orf19.3367	163	44	105	1020	NA	1
orf19.3369::MOH1	2	3	0	1907	NA	1
orf19.336::YAH1	89	21	58	719	NA	1
orf19.3370::DOT4	31	9	30	2445	NA	1
orf19.3371::JAB1	21	10	19	2051	NA	1
orf19.3378::orf19.3378	0	0	0	762	NA	NA
orf19.337::VTI1	43	11	48	998	NA	1
orf19.338::orf19.338	31	7	20	3323	NA	1
orf19.3391::ADK1	388	96	262	943	NA	1
orf19.3392::DOG1	33	18	25	806	NA	1
orf19.3393::orf19.3393	57	14	45	1889	NA	1
orf19.3394::orf19.3394	23	8	21	1016	NA	1
orf19.3395::orf19.3395	15	4	10	1667	NA	1
orf19.3396::HCH1	164	61	123	659	NA	1
orf19.3399::orf19.3399	15	9	20	2435	NA	1
orf19.339::NDE1	615	144	487	1867	NA	1
orf19.3400::COQ3	60	19	45	1029	NA	1
orf19.3401::CTA1	31	7	29	736	NA	1
orf19.3402::FPG1	14	7	17	1293	NA	1
orf19.3405::ZCF18	7	3	11	1791	NA	1
orf19.3407::RAD18	8	1	6	1448	NA	1
orf19.3409::SEC12	31	17	20	2673	NA	1
orf19.340::orf19.340	11	3	7	1180	NA	1
orf19.3411::orf19.3411	15	7	13	1301	NA	1
orf19.3412::ATG15	17	0	14	2234	NA	1
orf19.3414::SUR7	138	52	89	1196	NA	1
orf19.3415.1::RPL32	3107	1325	2118	1035	NA	1
orf19.3415::PTK2	31	14	27	2929	NA	1
orf19.3417::ACF2	11	5	14	2386	NA	1
orf19.3419::MAE1	143	179	0	2209	1	NA
orf19.341::orf19.341	6	0	1	2087	NA	1
orf19.3421.1::MED19	34	6	26	748	NA	1
orf19.3422::FMP27	12	7	9	8221	NA	1
orf19.3423::TIF3	129	157	1	1966	1	NA
orf19.3425::orf19.3425	5	1	6	2213	NA	1
orf19.3426::ANB1	2889	742	2188	1518	NA	1
orf19.3428::orf19.3428	20	7	25	2222	NA	1
orf19.3429::FGR47	7	2	5	3346	NA	1
orf19.3430::orf19.3430	5	4	10	1684	NA	1
orf19.3431::orf19.3431	9	3	9	4438	NA	1
orf19.3432::orf19.3432	3	2	0	2052	NA	NA
orf19.3433::OYE23	19	8	19	1468	NA	1
orf19.3436::orf19.3436	5	2	3	1212	NA	1
orf19.3437::orf19.3437	3	0	0	2080	NA	NA
orf19.3438::orf19.3438	27	9	24	1322	NA	1
orf19.3441::FRP6	32	11	27	1362	NA	1
orf19.3442::orf19.3442	22	3	19	1464	NA	1
orf19.3443::OYE2	42	8	37	1416	NA	1
orf19.3444::orf19.3444	0	0	2	2481	NA	1
orf19.3445::HOC1	60	17	36	1364	NA	1
orf19.3446::orf19.3446	34	9	26	715	NA	1
orf19.3447::orf19.3447	36	12	18	2352	NA	1
orf19.3448::orf19.3448	212	111	164	766	NA	1
orf19.3449.2::orf19.3449.2	29	15	11	1138	NA	1
orf19.3449::orf19.3449	46	30	33	2618	NA	1
orf19.3450.1::orf19.3450.1	16	6	24	1261	NA	1
orf19.3453::orf19.3453	16	6	10	3189	NA	1
orf19.3456::orf19.3456	10	0	13	1802	NA	1
orf19.3457::SWD3	10	7	12	1337	NA	1
orf19.3458::orf19.3458	36	15	30	1312	NA	1
orf19.3459::orf19.3459	23	6	14	2348	NA	1
orf19.345::orf19.345	3	0	7	1708	NA	1
orf19.3460::orf19.3460	4	2	0	953	NA	NA
orf19.3461::orf19.3461	21	8	15	883	NA	1
orf19.3462::SAR1	218	64	194	1012	NA	1
orf19.3463::orf19.3463	41	21	45	2254	NA	1
orf19.3465::RPL10A	3998	950	3432	831	NA	1
orf19.3467::SEC27	82	28	52	3124	NA	1
orf19.3468::ALG11	17	6	13	2031	NA	1
orf19.3469::orf19.3469	10	9	9	1392	NA	1
orf19.346::ALT1	22	6	12	1934	NA	1
orf19.3471::orf19.3471	14	4	10	741	NA	1
orf19.3473::orf19.3473	2	2	8	2050	NA	1
orf19.3474::IPL1	22	5	11	1868	NA	1
orf19.3475::orf19.3475	233	50	227	991	NA	1
orf19.3476::HRR25	44	9	21	1755	NA	1
orf19.3477::orf19.3477	37	21	33	1771	NA	1
orf19.3478::NIP7	76	30	73	786	NA	1
orf19.347::RSN1	1	1	0	1503	NA	NA
orf19.3480::orf19.3480	83	92	21	1634	1	NA
orf19.3481::orf19.3481	118	147	0	2206	1	NA
orf19.3482::orf19.3482	28	7	26	1487	NA	1
orf19.3483::orf19.3483	9	2	15	1540	NA	1
orf19.3487::orf19.3487	26	8	7	1015	NA	1
orf19.348::SKN2	2	4	2	2844	NA	1
orf19.3490::FGR6-4	5	6	0	1538	NA	NA
orf19.3494::CTF5	19	10	11	1313	NA	1
orf19.3496::CHC1	86	17	65	5246	NA	1
orf19.3498::orf19.3498	3	2	6	1297	NA	1
orf19.3499::orf19.3499	0	1	0	775	NA	NA
orf19.349::orf19.349	26	8	17	2378	NA	1
orf19.3504::RPL23A	2583	707	2060	1082	NA	1
orf19.3505::orf19.3505	31	9	29	2751	NA	1
orf19.3506::DBR1	14	6	12	3035	NA	1
orf19.3507::MCR1	406	100	317	1093	NA	1
orf19.3508::orf19.3508	14	5	12	1276	NA	1
orf19.350::PRE9	79	31	84	1022	NA	1
orf19.3515::orf19.3515	45	11	31	689	NA	1
orf19.3516::orf19.3516	39	11	19	804	NA	1
orf19.3517::orf19.3517	20	7	9	1115	NA	1
orf19.3518::orf19.3518	72	29	61	1174	NA	1
orf19.3519::SUA72	2	3	0	1430	NA	NA
orf19.35.1::orf19.35.1	146	114	49	664	NA	1
orf19.351::orf19.351	7	3	3	706	NA	1
orf19.3521::ARH2	15	16	0	885	NA	1
orf19.3523::CRK1	14	5	9	2648	NA	1
orf19.3526::ITR1	11	5	7	2007	NA	1
orf19.3527::CYT1	544	147	443	1254	NA	1
orf19.3528::orf19.3528	55	12	29	681	NA	1
orf19.3529::ABP2	2	4	0	2301	NA	NA
orf19.352::orf19.352	17	10	21	1921	NA	1
orf19.3530::CKA2	56	19	32	1393	NA	1
orf19.3531::orf19.3531	15	1	12	1004	NA	1
orf19.3532::MRPL10	137	44	129	951	NA	1
orf19.3533::orf19.3533	54	29	38	785	NA	1
orf19.3534::RHO3	60	18	36	1051	NA	1
orf19.3535::orf19.3535	50	21	31	1066	NA	1
orf19.3536::orf19.3536	17	12	16	1512	NA	1
orf19.3537::orf19.3537	5	2	2	540	NA	1
orf19.353::ULP1	26	4	19	1157	NA	1
orf19.3540::MAK5	42	10	26	2530	NA	1
orf19.3541::ERF1	125	174	9	1490	1	NA
orf19.3542::LEM3	55	17	44	1975	NA	1
orf19.3544::orf19.3544	5	0	3	1790	NA	1
orf19.3545::orf19.3545	10	3	9	3509	NA	1
orf19.3546::PEX2	9	6	4	1365	NA	1
orf19.3547::orf19.3547	101	95	0	2055	1	NA
orf19.3548.1::WH11	14	6	2	364	NA	1
orf19.3548::orf19.3548	36	10	27	868	NA	1
orf19.3549::CDC21	38	11	22	1084	NA	1
orf19.354::orf19.354	28	7	27	1715	NA	1
orf19.3550::SGO1	17	5	6	1508	NA	1
orf19.3551::DAD2	8	6	1	469	NA	1
orf19.3552::orf19.3552	46	16	44	3198	NA	1
orf19.3553::RPF2	110	38	97	1061	NA	1
orf19.3554::AAT1	243	68	200	1543	NA	1
orf19.3555::BUD14	12	3	13	2870	NA	1
orf19.3556::orf19.3556	42	11	34	3184	NA	1
orf19.3557::GPI19	11	5	5	1262	NA	1
orf19.3558::orf19.3558	140	36	132	809	NA	1
orf19.3559::orf19.3559	125	133	0	1351	1	NA
orf19.3561::CDC7	12	2	12	2267	NA	1
orf19.3564::RPC40	140	168	0	1261	1	NA
orf19.3568::RXT3	9	6	6	2102	NA	1
orf19.3569::orf19.3569	15	6	9	2128	NA	1
orf19.3571::orf19.3571	8	7	12	786	NA	1
orf19.3572.3::orf19.3572.3	3591	1113	2630	957	NA	1
orf19.3572::orf19.3572	13	6	11	1625	NA	1
orf19.3573::PEX6	9	2	3	3600	NA	1
orf19.3574::MDJ2	13	0	14	704	NA	1
orf19.3575::CDC19	780	245	677	1645	NA	1
orf19.3577.1::orf19.3577.1	32	30	7	449	NA	1
orf19.3577::COQ5	120	29	90	1107	NA	1
orf19.3578::orf19.3578	17	4	11	664	NA	1
orf19.3579::ATP4	711	164	575	796	NA	1
orf19.357::orf19.357	73	18	25	963	NA	1
orf19.3581::orf19.3581	11	4	12	1476	NA	1
orf19.3582::orf19.3582	53	21	55	906	NA	1
orf19.3583::orf19.3583	36	7	16	1318	NA	1
orf19.3585::orf19.3585	71	25	41	462	NA	1
orf19.3586::orf19.3586	13	7	10	1391	NA	1
orf19.3590::IPP1	496	139	380	1006	NA	1
orf19.3591::APE3	39	13	36	1832	NA	1
orf19.3592::JEM1	18	8	8	2209	NA	1
orf19.3593::RPT6	124	166	0	1293	1	NA
orf19.3594::orf19.3594	14	4	7	685	NA	1
orf19.3599::TIF4631	119	132	7	3480	1	NA
orf19.35::orf19.35	241	191	119	3994	NA	1
orf19.3601::orf19.3601	4	1	5	1856	NA	1
orf19.3604::orf19.3604	15	9	15	1554	NA	1
orf19.3605::PEX17	23	6	7	921	NA	1
orf19.3606::orf19.3606	22	3	8	983	NA	1
orf19.3608::MSH3	8	3	4	3303	NA	1
orf19.3609::UTP15	47	17	19	1571	NA	1
orf19.3610::orf19.3610	5	6	11	2336	NA	1
orf19.3611::orf19.3611	167	65	168	670	NA	1
orf19.3612::PST2	9	3	9	824	NA	1
orf19.3613::orf19.3613	33	11	22	1651	NA	1
orf19.3615::orf19.3615	29	26	12	1901	NA	1
orf19.3616::ERG9	125	143	0	1762	1	NA
orf19.3617::GTR1	13	7	10	1404	NA	1
orf19.3618::YWP1	138	169	0	2098	1	NA
orf19.36.1::orf19.36.1	12	5	2	380	NA	1
orf19.3622::ANP1	32	7	17	1810	NA	1
orf19.3623::SMC2	21	9	21	3727	NA	1
orf19.3625::orf19.3625	11	4	9	1245	NA	1
orf19.3628::RSP5	45	17	29	2736	NA	1
orf19.3629::DSE1	28	14	19	2985	NA	1
orf19.362::TLO9	27	10	15	793	NA	1
orf19.3633::orf19.3633	2	1	6	831	NA	1
orf19.3635::orf19.3635	5	3	6	5076	NA	1
orf19.3639::orf19.3639	11	5	10	1274	NA	1
orf19.3642::SUN41	121	137	16	1569	1	NA
orf19.3644::orf19.3644	10	6	8	2530	NA	1
orf19.3646::CTR1	455	119	405	1091	NA	1
orf19.3647::SEC8	20	7	17	3570	NA	1
orf19.3648::orf19.3648	15	10	16	1931	NA	1
orf19.3649::orf19.3649	68	16	53	1030	NA	1
orf19.364::orf19.364	68	20	44	1080	NA	1
orf19.3651::PGK1	989	268	922	1379	NA	1
orf19.3653::FAT1	30	11	20	2371	NA	1
orf19.3656::COX15	68	22	73	1617	NA	1
orf19.3658::orf19.3658	6	0	3	2198	NA	1
orf19.3659::orf19.3659	24	4	7	1185	NA	1
orf19.3661::orf19.3661	12	5	8	2669	NA	1
orf19.3663.1::orf19.3663.1	27	12	19	1114	NA	1
orf19.3663::PHO91	27	14	36	2944	NA	1
orf19.3666::orf19.3666	11	2	4	1509	NA	1
orf19.3667::orf19.3667	8	3	2	1752	NA	1
orf19.3669::SHA3	615	138	462	1974	NA	1
orf19.366::orf19.366	11	6	9	1059	NA	1
orf19.3670::GAL1	63	22	54	1989	NA	1
orf19.3672::GAL10	67	20	52	2136	NA	1
orf19.3673::orf19.3673	10	4	2	596	NA	1
orf19.3674::GAL102	14	5	25	1088	NA	1
orf19.3675::GAL7	234	45	203	1460	NA	1
orf19.3677::orf19.3677	12	3	12	959	NA	1
orf19.3678::orf19.3678	16	13	24	2351	NA	1
orf19.3679::orf19.3679	9	3	15	2048	NA	1
orf19.367::CNH1	22	6	16	2460	NA	1
orf19.3680::SEP7	43	59	0	2749	1	NA
orf19.3681::orf19.3681	12	7	13	3884	NA	1
orf19.3682::CWH8	29	14	20	1559	NA	1
orf19.3683::AGE3	60	22	59	1505	NA	1
orf19.3685::PSY2	6	5	5	3248	NA	1
orf19.3686::orf19.3686	65	15	55	1412	NA	1
orf19.3687::orf19.3687	52	10	28	584	NA	1
orf19.3688::orf19.3688	17	11	20	526	NA	1
orf19.3689::orf19.3689	37	9	32	1893	NA	1
orf19.3690.2::orf19.3690.2	2889	838	2307	1116	NA	1
orf19.3691::TIM21	58	24	43	973	NA	1
orf19.3693::PGA5	1	4	7	2234	NA	1
orf19.3694::orf19.3694	21	5	8	3879	NA	1
orf19.3695::orf19.3695	43	19	34	1594	NA	1
orf19.3696::TOM22	361	100	287	644	NA	1
orf19.3697::orf19.3697	9	2	9	3117	NA	1
orf19.3698::orf19.3698	20	4	12	1043	NA	1
orf19.3699::TEP1	15	13	18	1611	NA	1
orf19.36::orf19.36	47	41	13	2020	NA	1
orf19.3700::TOM70	93	69	28	2182	1	NA
orf19.3704.1::orf19.3704.1	120	56	72	420	NA	1
orf19.3704::orf19.3704	28	14	25	2001	NA	1
orf19.3705::PTC6	16	6	7	1524	NA	1
orf19.3706::orf19.3706	36	11	35	1967	NA	1
orf19.3707::YHB1	1483	374	1381	1314	NA	1
orf19.3711::orf19.3711	7	2	24	2965	NA	1
orf19.3712::orf19.3712	97	24	22	1293	1	NA
orf19.3714::orf19.3714	11	7	18	2181	NA	1
orf19.3715::ASF1	18	23	6	954	NA	1
orf19.371::orf19.371	32	7	20	874	NA	1
orf19.3720::orf19.3720	13	7	10	2354	NA	1
orf19.3721::orf19.3721	35	28	12	1492	NA	1
orf19.3722::orf19.3722	41	8	35	2690	NA	1
orf19.3724::orf19.3724	36	20	11	991	NA	1
orf19.3726::orf19.3726	13	8	5	3172	NA	1
orf19.3728::orf19.3728	35	6	16	3354	NA	1
orf19.372::orf19.372	10	3	3	640	NA	1
orf19.3730::orf19.3730	64	21	45	665	NA	1
orf19.3732::ERG25	82	108	15	1336	1	NA
orf19.3733::IDP2	61	23	50	1645	NA	1
orf19.3734::GEF2	13	7	14	3201	NA	1
orf19.3736::KAR4	19	16	13	1348	NA	1
orf19.3737::orf19.3737	25	11	9	2673	NA	1
orf19.3740::PGA23	1	1	0	978	NA	NA
orf19.3742::orf19.3742	11	3	7	888	NA	1
[truncated: 3,775 more rows]

## Sheet: Supplementary Data 5
Supplementary Data 5: Depletion of top 150 transcripts in candida albicans
Transcript	bulk_count	accept_count	reject_count	length	transcript_of_interest	d150_panel
orf19.1002::orf19.1002	38	38	0	2876	NA	NA
orf19.1005::orf19.1005	5	6	0	2637	NA	NA
orf19.1007::KCS1	34	27	0	1424	NA	NA
orf19.100::orf19.100	26	20	0	1510	NA	NA
orf19.1010::MNT3	29	47	0	1280	NA	NA
orf19.1011::MNN21	81	75	0	2380	NA	NA
orf19.1012::orf19.1012	183	182	1	620	NA	NA
orf19.101::RIM9	39	38	0	1187	NA	NA
orf19.1026.1::orf19.1026.1	6	7	0	438	NA	NA
orf19.1026::orf19.1026	13	14	0	1212	NA	NA
orf19.1027::PDR16	63	81	0	1424	NA	NA
orf19.1028::ELA1	5	4	0	1353	NA	NA
orf19.1029::RPP1	2	2	0	1101	NA	NA
orf19.102::orf19.102	6	13	0	1346	NA	NA
orf19.1030::orf19.1030	94	117	0	1411	NA	NA
orf19.1031::HMG1	35	56	0	3886	1	NA
orf19.1032::SKO1	2	3	0	2261	NA	NA
orf19.1033::STR2	49	61	0	1921	NA	NA
orf19.1034::orf19.1034	676	784	1	711	NA	NA
orf19.1035::WAR1	1	1	0	3499	NA	NA
orf19.1036::MNS1	44	34	0	2354	NA	NA
orf19.1037::orf19.1037	74	82	0	2061	NA	NA
orf19.1039::BET4	11	16	0	1542	NA	NA
orf19.103::KAR5	1	0	0	841	NA	NA
orf19.1040::MAD2	19	19	0	859	NA	NA
orf19.1041::orf19.1041	14	14	4	1726	NA	NA
orf19.1042::POR1	749	174	584	1071	NA	1
orf19.1043::orf19.1043	122	126	0	1454	NA	NA
orf19.1045::orf19.1045	9	16	0	1171	NA	NA
orf19.1047::ERB1	21	22	0	2657	1	NA
orf19.1048::IFD6	37	59	0	1168	NA	NA
orf19.1049::orf19.1049	18	16	0	699	NA	NA
orf19.104::orf19.104	4	2	0	1102	NA	NA
orf19.1050::orf19.1050	2	8	0	1336	NA	NA
orf19.1051::HTA2	890	272	731	553	NA	1
orf19.1052::orf19.1052	1097	425	720	575	NA	1
orf19.1053::orf19.1053	41	41	0	2259	NA	NA
orf19.1054::orf19.1054	40	48	0	1301	NA	NA
orf19.1055::CDC3	115	113	0	1721	1	NA
orf19.1057::orf19.1057	68	72	0	692	NA	NA
orf19.1058::orf19.1058	137	169	0	1180	NA	NA
orf19.1059::HHF1	583	217	333	469	NA	1
orf19.105::HAL22	29	34	0	1228	NA	NA
orf19.1061::HHT21	697	205	517	544	NA	1
orf19.1062::orf19.1062	11	9	1	1975	NA	NA
orf19.1063::orf19.1063	48	51	0	1549	NA	NA
orf19.1064::ACS2	463	134	296	2264	NA	1
orf19.1065::SSA2	771	182	583	2082	NA	1
orf19.1066::GIG1	47	52	0	1200	NA	NA
orf19.1067::GPM2	712	829	0	968	NA	NA
orf19.1069::RPN4	19	20	0	2027	NA	NA
orf19.1070::orf19.1070	20	23	0	1811	NA	NA
orf19.1075::orf19.1075	13	7	0	1445	NA	NA
orf19.1077::ATM1	7	15	0	2492	NA	NA
orf19.1078::HBR2	109	143	0	1590	NA	NA
orf19.107::orf19.107	2	0	0	2592	NA	NA
orf19.1080::orf19.1080	2	1	0	1958	NA	NA
orf19.1082.1::orf19.1082.1	340	465	0	637	NA	NA
orf19.1082::orf19.1082	1	2	0	738	NA	NA
orf19.1083::orf19.1083	23	27	0	1065	NA	NA
orf19.1084::CDC39	39	51	0	7251	1	NA
orf19.1085::orf19.1085	132	207	0	1036	NA	NA
orf19.1086::orf19.1086	27	24	0	2261	NA	NA
orf19.1087::orf19.1087	4	17	0	2583	NA	NA
orf19.1089::PEX11	20	15	0	1051	NA	NA
orf19.1091::NOP8	6	12	0	2226	NA	NA
orf19.1092::orf19.1092	14	31	0	1905	NA	NA
orf19.1093::FLO8	3	1	0	2666	NA	NA
orf19.1095::GLE2	87	94	0	1373	NA	NA
orf19.1096::orf19.1096	8	13	0	3261	NA	NA
orf19.1097::ALS2	231	267	0	8163	1	NA
orf19.109::orf19.109	23	36	0	1671	NA	NA
orf19.10::ALK8	4	1	0	1734	NA	NA
orf19.1105.2::PGA56	853	372	498	577	NA	1
orf19.1105::orf19.1105	111	116	117	1392	NA	NA
orf19.1106::orf19.1106	5	4	0	2354	NA	NA
orf19.1107::orf19.1107	41	45	0	848	NA	NA
orf19.1108::HAM1	124	132	0	815	NA	NA
orf19.1109::orf19.1109	39	38	0	605	NA	NA
orf19.1110::orf19.1110	17	25	0	1217	NA	NA
orf19.1111::orf19.1111	38	33	0	799	NA	NA
orf19.1112::BUD7	35	41	0	2612	NA	NA
orf19.1113::orf19.1113	2	2	0	1431	NA	NA
orf19.1114::orf19.1114	31	45	0	828	NA	NA
orf19.1115::GUK1	33	59	0	754	NA	NA
orf19.1116::orf19.1116	92	91	0	856	NA	NA
orf19.1117::orf19.1117	17	30	0	1275	NA	NA
orf19.1119::MTR10	31	37	0	3062	NA	NA
orf19.111::CAN2	16	25	0	1874	NA	NA
orf19.1121::orf19.1121	75	86	0	968	NA	NA
orf19.1124.2::orf19.1124.2	21	28	0	1083	NA	NA
orf19.1124::orf19.1124	1	0	0	1206	NA	NA
orf19.1133::MSB1	3	2	0	4485	NA	NA
orf19.1135::CAS1	32	41	0	2673	NA	NA
orf19.1136::orf19.1136	62	50	0	635	NA	NA
orf19.1137::orf19.1137	33	33	0	788	NA	NA
orf19.1139::orf19.1139	9	8	0	3228	NA	NA
orf19.113::CIP1	1	3	0	1044	NA	NA
orf19.1140::orf19.1140	116	122	0	967	NA	NA
orf19.1142::AVT4	4	6	0	2314	NA	NA
orf19.1143::orf19.1143	19	10	0	1347	NA	NA
orf19.1144::orf19.1144	34	39	0	3783	NA	NA
orf19.1148::orf19.1148	3	1	0	1367	NA	NA
orf19.1149::MRF1	204	236	1	1241	NA	NA
orf19.114::orf19.114	10	5	0	1311	NA	NA
orf19.1150.1::orf19.1150.1	4	3	0	386	NA	NA
orf19.1150::orf19.1150	2	0	0	2015	NA	NA
orf19.1152::orf19.1152	206	227	0	987	NA	NA
orf19.1153::GAD1	347	355	0	1809	1	NA
orf19.1154::EGD1	1336	295	1092	721	NA	1
orf19.1155::DPP2	11	23	0	1458	NA	NA
orf19.1156::FUS1	1	2	0	1213	NA	NA
orf19.1158::orf19.1158	7	4	0	952	NA	NA
orf19.115::orf19.115	2	0	0	1251	NA	NA
orf19.1160::orf19.1160	24	20	0	789	NA	NA
orf19.1161::PLD1	39	36	0	5364	NA	NA
orf19.1162.1::orf19.1162.1	1	7	0	1001	NA	NA
orf19.1162::orf19.1162	182	222	1	525	NA	NA
orf19.1163::orf19.1163	9	4	0	1439	NA	NA
orf19.1164::GAR1	180	226	0	778	NA	NA
orf19.1166::CTA3	40	45	0	4300	NA	NA
orf19.1167::orf19.1167	5	3	0	1375	NA	NA
orf19.1168::ZCF3	11	18	0	668	NA	NA
orf19.1169::orf19.1169	2	3	0	1855	NA	NA
orf19.1170::ARO7	13	22	0	1289	NA	NA
orf19.1177::orf19.1177	37	50	0	1323	NA	NA
orf19.1178::orf19.1178	16	19	0	903	NA	NA
orf19.1179::orf19.1179	376	458	2	363	NA	NA
orf19.117::orf19.117	34	49	0	1824	NA	NA
orf19.1180::orf19.1180	68	59	1	1597	NA	NA
orf19.1181::orf19.1181	3	4	0	1088	NA	NA
orf19.1182::orf19.1182	11	7	0	914	NA	NA
orf19.1183::orf19.1183	22	20	0	1859	NA	NA
orf19.1185::orf19.1185	31	31	0	1248	NA	NA
orf19.1186::orf19.1186	26	15	0	1071	NA	NA
orf19.1187::CPH2	36	39	0	3167	1	NA
orf19.1189::orf19.1189	196	217	0	3456	NA	NA
orf19.118::FAD2	71	84	0	1611	1	NA
orf19.1190::STV1	104	123	0	3448	NA	NA
orf19.1191::orf19.1191	26	34	0	2525	NA	NA
orf19.1192::DNA2	13	10	0	4382	NA	NA
orf19.1193::GNP1	397	444	0	1899	NA	NA
orf19.1195::orf19.1195	13	8	0	2565	NA	NA
orf19.1196::PKH3	13	12	0	2881	NA	NA
orf19.1198::orf19.1198	29	40	0	762	NA	NA
orf19.1199::NOP5	68	86	0	1804	NA	NA
orf19.119::orf19.119	6	8	0	1105	NA	NA
orf19.11::orf19.11	19	30	0	878	NA	NA
orf19.1200::orf19.1200	60	68	0	1170	NA	NA
orf19.1201::orf19.1201	114	129	0	1537	NA	NA
orf19.1202::orf19.1202	10	6	0	1435	NA	NA
orf19.1203.1::orf19.1203.1	75	102	0	535	NA	NA
orf19.1203::SRO77	49	50	1	3327	NA	NA
orf19.1204::orf19.1204	34	39	0	1714	NA	NA
orf19.1208::orf19.1208	9	12	0	1433	NA	NA
orf19.120::orf19.120	5	2	0	948	NA	NA
orf19.1210::orf19.1210	42	31	1	1797	NA	NA
orf19.1212::orf19.1212	43	48	0	1813	NA	NA
orf19.1214::orf19.1214	149	171	0	1485	1	NA
orf19.1215::orf19.1215	6	2	0	1502	NA	NA
orf19.1217::orf19.1217	22	18	0	3249	NA	NA
orf19.121::ARC18	91	105	0	661	NA	NA
orf19.1220::RVS167	118	109	0	1600	1	NA
orf19.1221::ALG2	17	29	0	1611	NA	NA
orf19.1223::DBF2	11	21	0	2696	NA	NA
orf19.1224::FRP3	18	21	0	1275	NA	NA
orf19.1225::PEX22	10	17	0	857	NA	NA
orf19.1228::HAP2	4	1	0	1533	NA	NA
orf19.1229::orf19.1229	155	158	0	3517	NA	NA
orf19.122::CDC20	50	52	0	2929	NA	NA
orf19.1232::VRG4	53	65	0	1759	1	NA
orf19.1233::ADE4	36	27	0	1926	NA	NA
orf19.1234::FGR6-10	2	7	0	1814	NA	NA
orf19.1235::HOM3	106	139	0	2072	NA	NA
orf19.1236::GVP36	53	88	0	1268	NA	NA
orf19.1237::ARO9	5	14	0	1730	NA	NA
orf19.1238::TUB4	19	11	0	1792	NA	NA
orf19.1239::orf19.1239	1	0	0	NA	NA	NA
orf19.123::RCN1	2	1	0	976	NA	NA
orf19.1240::orf19.1240	65	64	1	8592	NA	NA
orf19.1244::GYP2	6	9	0	3311	NA	NA
orf19.1246::orf19.1246	31	29	0	3558	NA	NA
orf19.1247::orf19.1247	24	31	0	838	NA	NA
orf19.1248::orf19.1248	82	103	0	1102	NA	NA
orf19.1249::orf19.1249	17	30	0	962	NA	NA
orf19.124::CIC1	8	11	0	1387	1	NA
orf19.1250::orf19.1250	6	11	0	1073	NA	NA
orf19.1251::BRN1	7	7	0	2352	NA	NA
orf19.1252::YME1	347	424	1	2375	1	NA
orf19.1253::PHO4	5	8	0	2293	NA	NA
orf19.1254::SEC23	152	190	0	2459	1	NA
orf19.1255::ZCF5	3	6	0	2993	NA	NA
orf19.1258::orf19.1258	8	5	0	1009	NA	NA
orf19.1259::orf19.1259	20	24	0	4629	NA	NA
orf19.125::EBP1	584	646	0	1338	1	NA
orf19.1260::LEA1	11	16	0	970	NA	NA
orf19.1261::CGT1	8	7	0	1664	NA	NA
orf19.1263::CFL1	4	3	0	3599	NA	NA
orf19.1264::CFL2	3	3	0	2454	NA	NA
orf19.1265::orf19.1265	12	7	0	3972	NA	NA
orf19.1267.1::orf19.1267.1	61	67	1	413	NA	NA
orf19.1267::orf19.1267	111	112	0	1599	NA	NA
orf19.1272::orf19.1272	12	15	0	1541	NA	NA
orf19.1273::orf19.1273	123	150	0	480	NA	NA
orf19.1275::GAT1	28	25	0	2693	NA	NA
orf19.1276::orf19.1276	13	24	1	798	NA	NA
orf19.1277::orf19.1277	54	54	0	1811	NA	NA
orf19.1279::CDS1	6	12	0	1636	NA	NA
orf19.1280::SUI1	165	166	0	788	NA	NA
orf19.1281::orf19.1281	6	8	0	1004	NA	NA
orf19.1282::CKS1	56	73	0	840	NA	NA
orf19.1283::MEC1	13	15	0	7111	NA	NA
orf19.1285::orf19.1285	72	62	0	3554	NA	NA
orf19.1288::FOX2	2	3	0	2947	NA	NA
orf19.1289::SCT1	93	121	0	2640	NA	NA
orf19.1290::XKS1	265	273	0	2045	NA	NA
orf19.1291::ABZ1	34	46	0	2854	NA	NA
orf19.1295::VAS1	149	143	0	3519	NA	NA
orf19.1296::orf19.1296	4	11	0	1841	NA	NA
orf19.1297::orf19.1297	8	9	0	2546	NA	NA
orf19.1298::NUP84	14	13	0	2674	NA	NA
orf19.1299::RPN6	71	86	0	1393	NA	NA
orf19.1300::orf19.1300	8	11	0	1493	NA	NA
orf19.1301::orf19.1301	18	19	0	737	NA	NA
orf19.1302::orf19.1302	2	0	0	1217	NA	NA
orf19.1303::orf19.1303	8	4	0	1333	NA	NA
orf19.1304::orf19.1304	13	9	0	1096	NA	NA
orf19.1305::orf19.1305	29	32	0	1641	NA	NA
orf19.1306::orf19.1306	26	24	0	1157	NA	NA
orf19.1307::orf19.1307	1	1	0	1672	NA	NA
orf19.1308::orf19.1308	4	5	0	1862	NA	NA
orf19.1309::orf19.1309	36	38	0	623	NA	NA
orf19.130::VPS15	13	27	0	4834	NA	NA
orf19.1310::orf19.1310	2	2	0	1872	NA	NA
orf19.1311::SPO75	8	17	0	2721	NA	NA
orf19.131.2::orf19.131.2	179	166	1	635	NA	NA
orf19.1313::CDR3	4	6	0	1470	NA	NA
orf19.1314::orf19.1314	192	212	0	1594	NA	NA
orf19.1317::OSH3	34	42	0	2837	NA	NA
orf19.1318::orf19.1318	4	4	0	1333	NA	NA
orf19.131::orf19.131	4	2	0	840	NA	NA
orf19.1323::orf19.1323	12	18	0	2631	NA	NA
orf19.1324::RAD2	14	6	0	3055	NA	NA
orf19.1325::ECM38	12	19	0	2033	NA	NA
orf19.1326::orf19.1326	5	4	0	2372	NA	NA
orf19.1327::RBT1	3	1	0	2479	NA	NA
orf19.132::orf19.132	46	69	0	2058	NA	NA
orf19.1330::orf19.1330	5	5	0	1820	NA	NA
orf19.1331::HSM3	61	70	0	1600	NA	NA
orf19.1332::SNG4	16	16	0	1978	NA	NA
orf19.1333::SNG3	30	38	0	1973	NA	NA
orf19.1334::orf19.1334	5	6	0	2905	NA	NA
orf19.1335::orf19.1335	16	27	0	3294	NA	NA
orf19.1336.2::orf19.1336.2	54	47	1	608	NA	NA
orf19.1336::PUP3	193	236	0	978	NA	NA
orf19.1338::orf19.1338	74	77	0	1242	NA	NA
orf19.1339::CPY1	82	85	0	1967	NA	NA
orf19.1340::orf19.1340	13	14	0	1191	NA	NA
orf19.1342::SHM1	181	186	0	1551	NA	NA
orf19.1343::MED16	21	20	0	3381	NA	NA
orf19.1345::LIP8	6	4	0	2918	NA	NA
orf19.1350::orf19.1350	5	1	0	1403	NA	NA
orf19.1351::orf19.1351	3	3	0	966	NA	NA
orf19.1352::TIM22	89	82	0	1104	NA	NA
orf19.1354::UCF1	5692	1410	4726	968	NA	1
orf19.1355::orf19.1355	30	32	0	1680	NA	NA
orf19.1356::orf19.1356	11	10	0	1481	NA	NA
orf19.1357::FCY21	123	143	1	1829	1	NA
orf19.1358::GCN4	342	402	0	1654	1	NA
orf19.1359::orf19.1359	4	7	0	2249	NA	NA
orf19.135::EXO84	40	52	0	2578	NA	NA
orf19.1360.1::orf19.1360.1	80	109	0	456	NA	NA
orf19.1361::TIM23	14	10	0	955	NA	NA
orf19.1364::orf19.1364	9	6	0	1539	NA	NA
orf19.1365::orf19.1365	19	17	0	1903	NA	NA
orf19.1367.1::orf19.1367.1	162	161	1	403	NA	NA
orf19.1367::MTW1	23	29	0	1118	NA	NA
orf19.1368::orf19.1368	42	49	0	2341	NA	NA
orf19.1369::orf19.1369	5	2	0	1544	NA	NA
orf19.136::QDR3	8	11	0	2372	NA	NA
orf19.1371::orf19.1371	7	5	0	1573	NA	NA
orf19.1372::orf19.1372	136	148	0	850	NA	NA
orf19.1373::INP51	14	12	0	3246	NA	NA
orf19.1374::orf19.1374	14	15	0	786	NA	NA
orf19.1375::LEU42	185	216	0	1996	NA	NA
orf19.1376::orf19.1376	44	28	0	1328	NA	NA
orf19.1377::IPK2	16	13	0	1234	NA	NA
orf19.1378::SUP35	226	245	0	2324	NA	NA
orf19.137::orf19.137	169	203	0	1385	NA	NA
orf19.1381::orf19.1381	287	298	0	1482	NA	NA
orf19.1382::YEA4	1	3	0	1392	NA	NA
orf19.1383::orf19.1383	5	5	0	2199	NA	NA
orf19.1386::orf19.1386	29	35	0	716	NA	NA
orf19.1387::orf19.1387	83	90	0	993	NA	NA
orf19.1388::orf19.1388	9	4	0	773	NA	NA
orf19.1389::orf19.1389	181	232	0	857	NA	NA
orf19.1390::PMI1	116	123	0	1585	NA	NA
orf19.1391::orf19.1391	8	3	0	698	NA	NA
orf19.1392::orf19.1392	14	20	0	2558	NA	NA
orf19.1393::orf19.1393	2	4	0	1779	NA	NA
orf19.1394::orf19.1394	62	64	1	782	NA	NA
orf19.1395::orf19.1395	100	118	0	1241	NA	NA
orf19.1396::orf19.1396	22	18	0	1713	NA	NA
orf19.1397::orf19.1397	1	1	0	1636	NA	NA
orf19.139::TRA1	18	22	1	11746	NA	NA
orf19.1400::orf19.1400	26	34	0	2500	NA	NA
orf19.1401::EAP1	6	17	0	2372	NA	NA
orf19.1402::CCT2	173	167	0	1754	1	NA
orf19.1403::orf19.1403	7	14	0	1984	NA	NA
orf19.1404::orf19.1404	6	3	0	1608	NA	NA
orf19.1405::PHO13	4	10	0	1585	NA	NA
orf19.1406::orf19.1406	16	7	0	1175	NA	NA
orf19.1409.1::orf19.1409.1	1488	544	1057	1197	NA	1
orf19.1409.2::orf19.1409.2	8	8	0	775	NA	NA
orf19.1409::VAC7	2	1	0	2634	NA	NA
orf19.1411::orf19.1411	3	6	0	2277	NA	NA
orf19.1412::orf19.1412	85	109	0	739	NA	NA
orf19.1413::YFH1	89	97	0	772	NA	NA
orf19.1414::orf19.1414	99	109	0	1038	NA	NA
orf19.1415::FRE10	1	3	0	2560	NA	NA
orf19.1416::COX11	56	40	0	1022	NA	NA
orf19.1417::orf19.1417	12	19	0	464	NA	NA
orf19.1418::SEC15	30	32	0	2793	NA	NA
orf19.1420::orf19.1420	9	8	0	895	NA	NA
orf19.1421::orf19.1421	5	6	0	702	NA	NA
orf19.1422::FZO1	35	43	0	2890	NA	NA
orf19.1424::orf19.1424	4	6	0	1921	NA	NA
orf19.1426::orf19.1426	19	15	0	2691	NA	NA
orf19.1427::orf19.1427	12	12	0	2260	NA	NA
orf19.1428::DUO1	21	14	0	1134	NA	NA
orf19.1429::SOH1	9	11	0	899	NA	NA
orf19.1430::orf19.1430	2	0	0	2546	NA	NA
orf19.1433::orf19.1433	262	305	0	1313	NA	NA
orf19.1434::orf19.1434	25	30	0	2593	NA	NA
orf19.1435::TEF1	4451	1028	5367	1559	NA	1
orf19.1438::orf19.1438	4	3	0	1682	NA	NA
orf19.1439::IPK1	6	7	0	1576	NA	NA
orf19.1440.2::orf19.1440.2	3	1	0	1237	NA	NA
orf19.1440::orf19.1440	44	37	0	1565	NA	NA
orf19.1441::orf19.1441	19	13	0	2326	NA	NA
orf19.1442::PLB4.5	21	30	0	2328	NA	NA
orf19.1444::orf19.1444	16	21	0	1969	NA	NA
orf19.1445::ESC4	6	3	0	3017	NA	NA
orf19.1446::CLB2	29	42	0	1863	NA	NA
orf19.1447::orf19.1447	1	8	0	2059	NA	NA
orf19.1448.1::orf19.1448.1	48	55	0	540	NA	NA
orf19.1448::APT1	246	281	0	742	NA	NA
orf19.1449::orf19.1449	8	3	0	1046	NA	NA
orf19.144::SNU114	140	172	2	3570	1	NA
orf19.1451::SRB9	30	38	0	5095	NA	NA
orf19.1453::SPT5	70	59	0	3071	NA	NA
orf19.1457::orf19.1457	28	28	0	1580	NA	NA
orf19.1458::orf19.1458	4	6	0	869	NA	NA
orf19.1459::PPE1	56	37	1	1143	NA	NA
orf19.145::RPB4	14	22	0	1350	NA	NA
orf19.1460::orf19.1460	61	77	0	2198	NA	NA
orf19.1461::orf19.1461	6	8	0	1648	NA	NA
orf19.1462::SMP2	15	28	0	2494	NA	NA
orf19.1464::BMT5	22	29	0	2289	NA	NA
orf19.1465::orf19.1465	12	14	0	764	NA	NA
orf19.1466::REX2	13	12	0	858	NA	NA
orf19.1467::COX13	1002	1047	1	582	NA	NA
orf19.1468::CDC55	51	62	0	2275	NA	NA
orf19.1470::RPS26A	2672	1040	1752	460	NA	1
orf19.1471::COX4	614	756	0	811	NA	NA
orf19.1473::orf19.1473	3	0	0	1437	NA	NA
orf19.1474::SLA1	56	48	0	3932	NA	NA
orf19.1476::orf19.1476	3	6	0	1634	NA	NA
orf19.1477::orf19.1477	77	92	0	633	NA	NA
orf19.1478::STT3	51	65	0	2383	NA	NA
orf19.1479::orf19.1479	15	17	0	2807	NA	NA
orf19.147::YAK1	79	83	0	2885	NA	NA
orf19.1480::orf19.1480	501	528	0	963	NA	NA
orf19.1481::HAP42	3	1	0	3148	NA	NA
orf19.1482::HSK3	47	56	0	527	NA	NA
orf19.1483::orf19.1483	28	34	0	598	NA	NA
orf19.1484::orf19.1484	16	12	0	1021	NA	NA
orf19.1485::orf19.1485	41	33	0	577	NA	NA
orf19.1490.1::orf19.1490.1	5	3	0	2248	NA	NA
orf19.1490::MSB2	16	27	0	5720	1	NA
orf19.1491::orf19.1491	5	6	0	2795	NA	NA
orf19.1493::RAD7	17	14	0	2066	NA	NA
orf19.1494::RAD23	83	87	0	1691	1	NA
orf19.1495::orf19.1495	24	25	0	1002	NA	NA
orf19.1496::orf19.1496	9	12	0	1591	NA	NA
orf19.1497::ZCF6	4	2	0	1686	NA	NA
orf19.1500::orf19.1500	30	32	0	1748	NA	NA
orf19.1502::orf19.1502	11	19	0	1333	NA	NA
orf19.1504::orf19.1504	39	34	0	3174	NA	NA
orf19.1505::orf19.1505	16	11	0	1343	NA	NA
orf19.1507::AMN1	9	9	0	2808	NA	NA
orf19.1509::ROD1	41	41	0	3148	NA	NA
orf19.150::TIM17	18	29	0	970	NA	NA
orf19.1510::SRD1	2	8	0	2189	NA	NA
orf19.1513::FAB1	38	37	0	8011	NA	NA
orf19.1514::orf19.1514	97	82	0	1480	1	NA
orf19.1515::CHT4	46	54	0	1532	NA	NA
orf19.1516::orf19.1516	96	110	0	2729	NA	NA
orf19.1517::ARO3	116	150	0	1385	NA	NA
orf19.1519::orf19.1519	10	14	0	3931	NA	NA
orf19.151::TPO5	26	23	0	3206	NA	NA
orf19.1522::orf19.1522	7	7	0	3646	NA	NA
orf19.1525::orf19.1525	17	17	0	1630	NA	NA
orf19.1526::SNF2	31	28	0	5323	NA	NA
orf19.1527::orf19.1527	5	10	0	946	NA	NA
orf19.1528::orf19.1528	4	3	0	1295	NA	NA
orf19.1530::orf19.1530	1	0	0	521	NA	NA
orf19.1531::orf19.1531	59	51	0	2556	NA	NA
orf19.1532::SAM37	80	102	0	1326	NA	NA
orf19.1533::orf19.1533	10	13	0	1625	NA	NA
orf19.1534::orf19.1534	25	32	0	2657	NA	NA
orf19.1535::orf19.1535	6	10	0	1517	NA	NA
orf19.1536::orf19.1536	17	18	0	2466	1	NA
orf19.1538::TLG2	7	13	0	1607	NA	NA
orf19.1542::HEX3	30	35	0	2146	NA	NA
orf19.1543::OPI1	67	66	0	1834	NA	NA
orf19.1544::orf19.1544	69	86	0	946	NA	NA
orf19.1545::orf19.1545	35	37	0	619	NA	NA
orf19.1546::orf19.1546	28	29	0	955	NA	NA
orf19.1547::orf19.1547	2	5	0	926	NA	NA
orf19.1548::orf19.1548	10	9	0	826	NA	NA
orf19.1549::orf19.1549	171	232	0	1196	NA	NA
orf19.154::orf19.154	7	17	0	1735	NA	NA
orf19.1552::CPR3	309	359	4	881	NA	NA
orf19.1553::ENT3	62	82	0	1680	NA	NA
orf19.1555::SAC3	9	11	0	4006	NA	NA
orf19.1557::orf19.1557	16	12	0	1403	NA	NA
orf19.1559::HOM2	266	283	0	1269	1	NA
orf19.155::URE2	41	53	0	1627	NA	NA
orf19.1560::POB3	120	158	0	1776	NA	NA
orf19.1562::orf19.1562	30	25	0	803	NA	NA
orf19.1563::ECM3	73	74	0	1866	NA	NA
orf19.1564::orf19.1564	130	153	0	745	NA	NA
orf19.1565::orf19.1565	59	58	0	1987	NA	NA
orf19.1566::UTP21	18	24	0	2972	1	NA
orf19.1567::orf19.1567	19	21	0	3400	NA	NA
orf19.1569::UTP22	3	2	0	3858	NA	NA
orf19.156::FGR51	76	119	0	2219	NA	NA
orf19.1570::ERG7	68	87	0	2293	NA	NA
orf19.1573::orf19.1573	29	29	0	4215	NA	NA
orf19.1574::orf19.1574	15	10	0	1985	NA	NA
orf19.1575::PRS1	22	29	0	1264	1	NA
orf19.1576::orf19.1576	11	12	0	2290	NA	NA
orf19.1577::orf19.1577	1	0	0	1328	NA	NA
orf19.1578::orf19.1578	36	42	0	5291	1	NA
orf19.1580::orf19.1580	1	1	0	2468	NA	NA
orf19.1582::orf19.1582	32	27	0	2052	NA	NA
orf19.1584::orf19.1584	7	10	0	1780	NA	NA
orf19.1585::ZRT2	152	182	0	1369	NA	NA
orf19.1587::HGT20	8	9	0	1730	NA	NA
orf19.1588::orf19.1588	182	198	0	766	NA	NA
orf19.1589.1::orf19.1589.1	16	14	0	2081	NA	NA
orf19.1589::orf19.1589	1	2	0	2081	NA	NA
orf19.158::orf19.158	28	40	0	1561	NA	NA
orf19.1590::orf19.1590	11	19	0	2138	NA	NA
orf19.1591::ERG10	296	372	1	1361	NA	NA
orf19.1592::orf19.1592	15	32	0	1115	NA	NA
orf19.1595::orf19.1595	10	13	0	2014	NA	NA
orf19.1596::FGR28	15	14	0	2691	NA	NA
orf19.1597::ABG1	83	98	0	1081	NA	NA
orf19.1598::ERG24	49	47	0	1521	NA	NA
orf19.1600::orf19.1600	5	3	0	3054	NA	NA
orf19.1601::RPL3	2670	684	2103	1282	NA	1
orf19.1604::orf19.1604	23	44	0	3659	NA	NA
orf19.1605::PMS1	13	14	0	3001	NA	NA
orf19.1606::orf19.1606	3	2	0	2153	NA	NA
orf19.1607::ALR1	29	20	0	3431	1	NA
orf19.1608::orf19.1608	3	1	0	2037	NA	NA
orf19.1609::orf19.1609	14	8	0	2189	NA	NA
orf19.1610::orf19.1610	3	6	0	1444	NA	NA
orf19.1611::orf19.1611	1	1	0	1277	NA	NA
orf19.1613::ILV2	87	92	0	2211	1	NA
orf19.1614::MEP1	34	43	0	1852	NA	NA
orf19.1616::FGR23	16	19	0	4240	NA	NA
orf19.1617::orf19.1617	13	9	0	1327	NA	NA
orf19.1618.1::orf19.1618.1	4	9	0	709	NA	NA
orf19.1618::GFA1	115	121	0	2398	NA	NA
orf19.1619::orf19.1619	28	37	0	1925	NA	NA
orf19.1621::GPA2	62	53	0	1726	NA	NA
orf19.1622::YCG1	10	6	0	4078	NA	NA
orf19.1623::CAP1	5	11	0	1840	NA	NA
orf19.1624::orf19.1624	49	48	0	2614	NA	NA
orf19.1625::orf19.1625	136	128	0	676	NA	NA
orf19.1626::orf19.1626	131	155	0	1232	NA	NA
orf19.1628::LAP41	143	152	0	1677	NA	NA
orf19.1630::orf19.1630	23	21	0	2951	NA	NA
orf19.1631::ERG6	44	62	0	1278	NA	NA
orf19.1632::orf19.1632	14	14	0	1457	NA	NA
orf19.1633::UTP4	11	9	0	2376	1	NA
orf19.1634::orf19.1634	24	30	0	1617	NA	NA
orf19.1635::RPL12	3172	733	2560	647	NA	1
orf19.1636::STE50	51	57	0	1645	NA	NA
orf19.1637::orf19.1637	54	43	0	995	NA	NA
orf19.1638::orf19.1638	8	5	0	2650	NA	NA
orf19.1639::orf19.1639	4	2	0	1412	NA	NA
orf19.163::PAN6	65	75	0	1115	NA	NA
orf19.1641::orf19.1641	2	0	0	1534	NA	NA
orf19.1642::orf19.1642	5	2	0	733	NA	NA
orf19.1643::orf19.1643	12	11	0	1233	NA	NA
orf19.1646::orf19.1646	24	17	0	2692	NA	NA
orf19.1648::RAD50	10	19	0	4018	NA	NA
orf19.1649::RNA1	185	186	0	1359	1	NA
orf19.164::orf19.164	139	160	1	1810	NA	NA
orf19.1650::TOM6	412	493	3	297	NA	NA
orf19.1651::orf19.1651	1	2	0	1230	NA	NA
orf19.1652::POX1-3	29	22	0	2340	NA	NA
orf19.1653::orf19.1653	258	327	0	831	NA	NA
orf19.1654::orf19.1654	311	397	0	767	NA	NA
orf19.1655.3::orf19.1655.3	150	143	0	622	NA	NA
orf19.1655::PXP2	11	13	0	2354	NA	NA
orf19.1656::orf19.1656	15	15	0	2234	NA	NA
orf19.1658::orf19.1658	29	22	0	2558	NA	NA
orf19.1659::ALG8	6	12	0	2208	NA	NA
orf19.1661::DBP5	115	95	0	1822	NA	NA
orf19.1662::orf19.1662	9	15	0	1336	1	NA
orf19.1663::MNT2	4	9	0	2071	NA	NA
orf19.1664::orf19.1664	25	52	0	3097	NA	NA
orf19.1665::MNT1	80	88	1	1623	1	NA
orf19.1666::orf19.1666	2	2	0	2096	NA	NA
orf19.1667.1::orf19.1667.1	25	35	0	422	NA	NA
orf19.1667::orf19.1667	6	9	0	4440	NA	NA
orf19.1668::orf19.1668	49	53	0	2093	NA	NA
orf19.1669::AFG3	25	22	0	2627	NA	NA
orf19.166::ASG1	27	27	0	3285	NA	NA
orf19.1670::BRO1	16	28	0	3147	NA	NA
orf19.1671::UTR2	52	36	0	1734	NA	NA
orf19.1672::orf19.1672	145	153	0	3889	1	NA
orf19.1673::PPT1	13	14	0	1838	NA	NA
orf19.1674::CDC53	27	31	0	2599	NA	NA
orf19.1675::orf19.1675	2	4	0	1403	NA	NA
orf19.1676::orf19.1676	11	9	0	1496	NA	NA
orf19.1679::orf19.1679	5	7	0	1755	NA	NA
orf19.1680::TFP1	39	62	0	2121	NA	NA
orf19.1681::orf19.1681	17	14	0	985	NA	NA
orf19.1682::orf19.1682	319	334	0	1383	NA	NA
orf19.1683::PPH21	32	34	0	1569	NA	NA
orf19.1684::orf19.1684	6	13	0	2152	NA	NA
orf19.1686::orf19.1686	14	22	0	1818	NA	NA
orf19.1687::orf19.1687	7	10	0	2545	NA	NA
orf19.168::orf19.168	9	6	0	1037	NA	NA
orf19.1690::TOS1	58	65	0	1945	1	NA
orf19.1691::orf19.1691	744	797	2	736	NA	NA
orf19.1693::CAS4	9	6	0	8660	NA	NA
orf19.1697::orf19.1697	15	22	0	1237	NA	NA
orf19.1698::orf19.1698	7	11	0	2535	NA	NA
orf19.1699::BZZ1	104	111	156	2206	NA	NA
orf19.169::CHO2	2	7	0	3302	NA	NA
orf19.1700::RPS7A	2064	427	1485	791	NA	1
orf19.1701::RKI1	4	7	0	1208	NA	NA
orf19.1702::ARF3	47	43	0	1102	NA	NA
orf19.1704::FOX3	8	7	0	1490	NA	NA
orf19.1706::MET18	10	10	0	3590	NA	NA
orf19.1707::orf19.1707	25	26	0	492	NA	NA
orf19.1708::orf19.1708	2	0	0	855	NA	NA
orf19.1709::orf19.1709	15	10	0	570	NA	NA
orf19.1710::ALI1	60	63	0	1160	NA	NA
orf19.1711::END3	48	61	0	1374	NA	NA
orf19.1712::GEA2	39	45	1	3720	NA	NA
orf19.1714::PGA44	4	5	0	1290	NA	NA
orf19.1715::IRO1	36	44	0	2051	NA	NA
orf19.1716::URA3	17	22	0	991	NA	NA
orf19.1718::ZCF8	19	28	0	3009	NA	NA
orf19.1719::SGA1	5	5	0	2012	NA	NA
orf19.171::DBP2	16	13	0	2951	1	NA
orf19.1720::orf19.1720	4	1	0	2725	NA	NA
orf19.1721::NCE103	1	0	0	1074	NA	NA
orf19.1723::orf19.1723	62	76	0	935	NA	NA
orf19.1725::orf19.1725	3	4	0	3304	NA	NA
orf19.1727::PMC1	7	8	0	3935	NA	NA
orf19.1729::orf19.1729	67	72	0	1554	NA	NA
orf19.172::RPC19	2	2	0	621	NA	NA
orf19.1730::orf19.1730	85	101	0	1285	NA	NA
orf19.1734::orf19.1734	106	103	0	4516	NA	NA
orf19.1735::orf19.1735	1	2	0	596	NA	NA
orf19.1738.1::orf19.1738.1	138	123	0	502	NA	NA
orf19.1738::UGP1	596	695	0	1874	1	NA
orf19.173::orf19.173	14	10	0	3876	NA	NA
orf19.1741::DIT1	1	3	0	2522	NA	NA
orf19.1742::HEM3	30	39	0	1641	NA	NA
orf19.1743::ACS1	236	265	0	2851	NA	NA
orf19.1744::HEM4	109	122	0	1152	NA	NA
orf19.1745::orf19.1745	30	43	0	1796	NA	NA
orf19.1747::KIP2	1	0	0	2180	NA	NA
orf19.1748::orf19.1748	2	2	0	2496	NA	NA
orf19.1750::SLR1	114	146	0	1870	1	NA
orf19.1751::SPT23	95	104	0	2661	1	NA
orf19.1753::PUS7	10	7	0	2582	NA	NA
orf19.1754::CMK2	60	57	0	1649	NA	NA
orf19.1755::SET2	9	15	0	2846	NA	NA
orf19.1756::GPD1	159	179	0	1852	NA	NA
orf19.1757::orf19.1757	1	2	0	2463	NA	NA
orf19.1759::PHO23	11	20	0	2049	NA	NA
orf19.175::orf19.175	12	14	0	1699	NA	NA
orf19.1760::RAS1	41	48	1	1235	NA	NA
orf19.1761::orf19.1761	94	94	0	973	NA	NA
orf19.1762::OCA1	14	24	0	1005	NA	NA
orf19.1763::IFR1	4	5	0	1363	NA	NA
orf19.1764::orf19.1764	28	36	0	1556	NA	NA
orf19.1765::orf19.1765	2	3	0	2134	NA	NA
orf19.1766::orf19.1766	6	1	0	1205	NA	NA
orf19.1767::orf19.1767	5	12	0	2628	NA	NA
orf19.1768::orf19.1768	10	13	1	3857	NA	NA
orf19.1769::orf19.1769	20	33	0	1217	NA	NA
orf19.176::OPT4	16	15	0	2721	NA	NA
orf19.1770::CYC1	192	180	0	650	NA	NA
orf19.1771::CWC22	4	5	0	2256	NA	NA
orf19.1772::orf19.1772	16	19	0	3079	NA	NA
orf19.1773::RAP1	23	24	0	1575	NA	NA
orf19.1774::orf19.1774	4	7	0	1325	1	NA
orf19.1776::orf19.1776	20	22	0	1197	NA	NA
orf19.1777::orf19.1777	94	115	0	4648	NA	NA
orf19.1779::MP65	259	272	0	1451	NA	NA
orf19.1782.1::orf19.1782.1	2	1	0	2011	NA	NA
orf19.1782::orf19.1782	64	75	0	1081	NA	NA
orf19.1783::YOR1	18	18	0	4834	NA	NA
orf19.1785::orf19.1785	122	139	0	1372	NA	NA
orf19.1789.1::LYS1	71	80	0	1334	1	NA
orf19.1789::orf19.1789	7	13	0	1572	NA	NA
orf19.178::orf19.178	87	104	1	1450	NA	NA
orf19.1791::orf19.1791	10	12	0	1666	NA	NA
orf19.1792::orf19.1792	12	28	0	2459	NA	NA
orf19.1793::orf19.1793	34	21	0	2988	NA	NA
orf19.1794::orf19.1794	3	5	0	1352	NA	NA
orf19.1795.1::orf19.1795.1	380	391	1	444	NA	NA
orf19.1795::PUF3	4	3	0	3431	NA	NA
orf19.1796::orf19.1796	256	298	0	1195	NA	NA
orf19.1798::TSC2	4	3	0	4923	NA	NA
orf19.1799::GAP5	146	131	0	1954	NA	NA
orf19.17::SCP1	24	19	0	700	NA	NA
orf19.1800::orf19.1800	8	11	0	1611	NA	NA
orf19.1801::CBR1	120	119	0	1145	NA	NA
orf19.1802::OFD1	337	392	0	2016	NA	NA
orf19.1803::CDC43	3	13	0	1347	NA	NA
orf19.1804::orf19.1804	11	12	0	1340	NA	NA
orf19.1805::PEX14	32	27	0	1578	NA	NA
orf19.1808::MED5	57	55	0	3239	NA	NA
orf19.1813::FLC2	23	13	0	3139	NA	NA
orf19.1814::STT4	103	93	0	6054	NA	NA
orf19.1815::orf19.1815	162	154	0	951	NA	NA
orf19.1816::ALS3	4	9	0	3773	NA	NA
orf19.1822::UME6	5	1	0	4507	NA	NA
orf19.1823::orf19.1823	2	1	0	2977	NA	NA
orf19.1827::orf19.1827	3	5	0	1501	NA	NA
orf19.1828::BUD16	3	2	0	1271	NA	NA
orf19.182::orf19.182	7	11	0	1588	NA	NA
orf19.1830::orf19.1830	2	1	0	872	NA	NA
orf19.1832::FCY23	165	180	2	2313	NA	NA
orf19.1833::orf19.1833	150	163	0	1686	NA	NA
orf19.1834::orf19.1834	36	37	0	2983	NA	NA
orf19.1835::PEA2	1	7	0	2124	NA	NA
orf19.1836::APN2	2	1	0	1753	NA	NA
orf19.1837::TBP1	170	188	0	903	NA	NA
orf19.1839::RPA190	36	23	1	5214	NA	NA
orf19.183::HIS3	3	3	0	994	NA	NA
orf19.1840::orf19.1840	36	53	0	3995	NA	NA
orf19.1841::orf19.1841	10	11	0	1481	NA	NA
orf19.1842::BUD5	10	8	0	4861	NA	NA
orf19.1843::ALG6	1742	1984	5	2371	1	NA
orf19.1847::ARO10	198	207	0	2015	NA	NA
orf19.1848.1::orf19.1848.1	62	82	1	413	NA	NA
orf19.1849::orf19.1849	14	16	0	2280	NA	NA
orf19.184::MDM10	9	14	0	1732	NA	NA
orf19.1850::SIW14	17	20	0	1288	NA	NA
orf19.1852::orf19.1852	67	67	0	835	NA	NA
orf19.1853::HHT2	817	271	595	528	NA	1
orf19.1854::HHF22	916	306	627	467	NA	1
orf19.1855::orf19.1855	16	19	0	2858	NA	NA
orf19.1856::orf19.1856	40	47	0	1347	NA	NA
orf19.1857::orf19.1857	43	57	0	1191	NA	NA
orf19.185::orf19.185	17	11	0	1284	1	NA
orf19.1860.1::orf19.1860.1	72	86	0	1566	NA	NA
orf19.1860::LSC2	504	602	0	1772	NA	NA
orf19.1861::orf19.1861	133	116	0	2099	NA	NA
orf19.1862::orf19.1862	1171	1355	2	510	NA	NA
orf19.1863::orf19.1863	1	2	0	NA	NA	NA
orf19.1864::orf19.1864	71	45	0	2348	NA	NA
orf19.1865::MCS7	50	44	0	2240	NA	NA
orf19.1866::VMA10	265	248	1	486	NA	NA
orf19.1867::orf19.1867	8	9	0	1815	NA	NA
orf19.1868::RNR22	1721	1893	1	1570	NA	NA
orf19.1871::orf19.1871	93	96	0	5598	NA	NA
orf19.1872::orf19.1872	306	338	0	932	NA	NA
orf19.1873::orf19.1873	170	170	0	599	NA	NA
orf19.1876::orf19.1876	51	74	0	1489	NA	NA
orf19.1877::orf19.1877	14	19	0	1067	NA	NA
orf19.1878::MED4	24	12	0	1110	NA	NA
orf19.1880::HEM15	260	319	1	1439	1	NA
orf19.1881::LPT1	58	76	0	2321	NA	NA
orf19.1883::YCS4	49	50	0	3676	NA	NA
orf19.1885::TAF4	86	111	0	1227	NA	NA
orf19.1886::RCL1	9	9	0	1355	NA	NA
orf19.1887::orf19.1887	10	21	0	2176	NA	NA
orf19.1888::orf19.1888	34	44	0	1207	NA	NA
orf19.1889::orf19.1889	311	353	0	861	NA	NA
orf19.188::orf19.188	10	8	0	2716	NA	NA
orf19.1890::orf19.1890	21	21	0	1717	NA	NA
orf19.1891::APR1	158	148	0	1491	1	NA
orf19.1893::orf19.1893	59	65	0	2967	NA	NA
orf19.1896::SSC1	278	302	0	2114	NA	NA
orf19.1897::orf19.1897	47	40	0	1462	NA	NA
orf19.18::IMH3	85	108	0	2048	NA	NA
orf19.1900::orf19.1900	3	5	0	1561	NA	NA
orf19.1901::MCM3	7	11	0	2761	NA	NA
orf19.1902::NOC4	7	6	0	1801	NA	NA
orf19.1907::EMC9	38	32	0	2198	NA	NA
orf19.1910::orf19.1910	24	22	0	719	NA	NA
orf19.1911::PGA52	140	160	0	1200	NA	NA
orf19.1913::orf19.1913	5	8	0	641	NA	NA
orf19.1914::FAV3	5	4	0	1480	NA	NA
orf19.1915::MPP10	8	21	0	1805	1	NA
orf19.1917::orf19.1917	47	70	0	1270	1	NA
orf19.191::KIC1	30	48	0	2950	NA	NA
orf19.1923::RRN3	2	2	0	1766	NA	NA
orf19.1925::TLO5	39	50	0	530	NA	NA
orf19.1926::SEF2	58	62	0	2177	NA	NA
orf19.1927::SNM1	6	6	0	882	NA	NA
orf19.192::orf19.192	13	6	0	2064	NA	NA
orf19.1932::CFL4	2	2	0	2372	NA	NA
orf19.1933::orf19.1933	14	13	0	2541	NA	NA
orf19.1934::HST3	5	7	0	2136	NA	NA
orf19.1936::SNF1	72	82	0	1980	NA	NA
orf19.1938::orf19.1938	4	7	0	874	NA	NA
orf19.1939::orf19.1939	11	21	0	1341	NA	NA
orf19.193::orf19.193	16	11	0	1024	NA	NA
orf19.1940::orf19.1940	156	184	0	949	NA	NA
orf19.1941::NUF2	25	22	0	1585	NA	NA
orf19.1942::SGE1	6	7	0	2480	NA	NA
orf19.1943::orf19.1943	1	0	0	3012	NA	NA
orf19.1944::GPR1	2	1	0	2979	NA	NA
orf19.1945::AUR1	18	19	0	2196	NA	NA
orf19.1946::orf19.1946	235	291	1	1070	NA	NA
orf19.1948::orf19.1948	3	2	0	1500	NA	NA
orf19.1949::VPS1	70	62	2	2242	NA	NA
orf19.194::orf19.194	22	32	0	1759	NA	NA
orf19.1950::orf19.1950	5	14	0	767	NA	NA
orf19.1953::orf19.1953	36	47	1	1348	NA	NA
orf19.1954::PUS4	25	37	0	1469	NA	NA
orf19.1956::orf19.1956	14	17	0	2413	NA	NA
orf19.1957::CYC3	2	5	0	963	NA	NA
orf19.1959::orf19.1959	6	9	0	1366	NA	NA
orf19.1960::CLN3	13	16	0	3100	1	NA
orf19.1961::orf19.1961	143	155	0	1786	NA	NA
orf19.1963::GDS1	108	114	0	3203	1	NA
orf19.1964::orf19.1964	10	4	0	1735	NA	NA
orf19.1967::orf19.1967	23	30	0	688	NA	NA
orf19.1968::orf19.1968	10	14	0	789	NA	NA
orf19.1969::CCW14	18	20	0	1156	NA	NA
orf19.1970::orf19.1970	53	52	0	895	NA	NA
orf19.1971::TRY3	52	78	0	1794	NA	NA
orf19.1972::orf19.1972	25	24	0	1530	NA	NA
orf19.1973::HAP5	8	13	0	1212	NA	NA
orf19.1974::TFS1	319	316	0	1069	NA	NA
orf19.1975::orf19.1975	15	14	0	584	NA	NA
orf19.1976::TRX2	4	3	0	1162	NA	NA
orf19.1977::URA4	37	41	0	1190	NA	NA
orf19.1978::GIT2	13	16	0	2112	NA	NA
orf19.1979::GIT3	174	205	1	1877	NA	NA
orf19.1980::GIT4	4	6	0	2259	NA	NA
orf19.1981::IMP2	21	22	0	694	NA	NA
orf19.1985::orf19.1985	6	7	0	2442	NA	NA
orf19.1986::ARO2	196	183	0	1380	NA	NA
orf19.1988::CDC45	20	28	0	2061	NA	NA
orf19.1989::DCW1	18	24	0	1634	NA	NA
orf19.198::ASN1	224	259	0	1955	NA	NA
orf19.1990::SNX4	8	14	0	2414	NA	NA
orf19.1991::orf19.1991	24	34	0	1911	NA	NA
orf19.1992::SIR2	3	1	0	2614	NA	NA
orf19.1993::orf19.1993	102	129	0	1502	1	NA
orf19.1994::orf19.1994	8	10	0	2400	NA	NA
orf19.1995::MNN24	35	29	0	2511	NA	NA
orf19.1996::CHA1	43	59	0	1229	NA	NA
orf19.1998::orf19.1998	186	230	0	3085	NA	NA
orf19.199::orf19.199	13	3	0	1812	NA	NA
orf19.2000::orf19.2000	13	14	0	2558	NA	NA
orf19.2001::orf19.2001	9	19	0	987	NA	NA
orf19.2002::orf19.2002	42	54	0	3166	NA	NA
orf19.2003::HNM1	6	6	0	2010	NA	NA
orf19.2005::REG1	25	26	0	3701	NA	NA
orf19.2006.1::COX17	26	34	0	390	NA	NA
orf19.2006::orf19.2006	2	7	0	1249	NA	NA
orf19.2007::orf19.2007	35	32	0	3774	NA	NA
orf19.2008::orf19.2008	33	38	0	1391	NA	NA
orf19.2009::PEX12	23	26	0	1546	NA	NA
orf19.200::orf19.200	133	149	1	818	NA	NA
orf19.2012::NOT3	10	26	0	2599	NA	NA
orf19.2013::KAR2	288	333	0	2243	NA	NA
orf19.2014::BCY1	139	152	0	1701	NA	NA
orf19.2016::ERG28	57	57	0	615	NA	NA
orf19.2017::orf19.2017	63	72	0	1268	1	NA
orf19.2018.1::orf19.2018.1	20	24	0	702	NA	NA
orf19.2018::orf19.2018	1	3	0	513	NA	NA
orf19.2019::orf19.2019	42	50	0	765	NA	NA
orf19.201::orf19.201	10	15	0	879	NA	NA
orf19.2020::HGT6	270	266	1	1924	NA	NA
orf19.2021::HGT8	91	112	11	1865	NA	NA
orf19.2023::HGT7	5585	1254	4525	1847	NA	1
orf19.2026::UBP13	50	51	0	2387	NA	NA
orf19.2028::MXR1	111	124	0	787	NA	NA
orf19.2029::RFC5	33	54	0	1200	NA	NA
orf19.202::CDC47	26	33	0	2526	NA	NA
orf19.2030::orf19.2030	21	12	0	604	NA	NA
orf19.2031::VPS24	14	13	0	914	NA	NA
orf19.2032::orf19.2032	7	3	0	918	NA	NA
orf19.2036::orf19.2036	16	23	0	1288	NA	NA
orf19.2037::orf19.2037	31	30	0	758	NA	NA
orf19.2038::orf19.2038	4	3	0	1327	NA	NA
orf19.2039::MSF1	16	24	0	1414	NA	NA
orf19.203::STB3	3	2	0	2053	NA	NA
orf19.2040::orf19.2040	14	11	0	2029	NA	NA
orf19.2041::orf19.2041	34	35	0	2140	NA	NA
orf19.2042::orf19.2042	7	5	0	1732	NA	NA
orf19.2043::orf19.2043	8	9	0	1147	NA	NA
orf19.2044::PGA27	1	0	0	1759	NA	NA
orf19.2045::orf19.2045	9	14	0	1414	NA	NA
orf19.2046::POT1-2	15	25	1	1803	NA	NA
orf19.2047::orf19.2047	137	152	0	894	NA	NA
orf19.2048::orf19.2048	1016	1072	3	512	NA	NA
orf19.2049::orf19.2049	6	6	0	1659	NA	NA
orf19.204::orf19.204	3	2	0	903	NA	NA
orf19.2050::orf19.2050	92	103	0	1762	NA	NA
orf19.2051::orf19.2051	7	4	0	3490	NA	NA
orf19.2054::FGR15	4	13	0	1763	NA	NA
orf19.2055::NPL6	28	35	0	1502	NA	NA
orf19.2057::orf19.2057	17	23	0	3043	NA	NA
orf19.2059::orf19.2059	35	56	0	1700	NA	NA
orf19.2060::SOD5	6	3	0	839	NA	NA
orf19.2063::orf19.2063	14	16	0	3666	NA	NA
orf19.2064::orf19.2064	30	30	0	3537	NA	NA
orf19.2065::orf19.2065	20	14	0	1210	NA	NA
orf19.2066.1::ATP18	509	555	2	655	NA	NA
orf19.2066::orf19.2066	4	1	0	1280	NA	NA
orf19.2067::orf19.2067	52	58	0	906	NA	NA
orf19.2068::orf19.2068	36	35	0	1730	NA	NA
orf19.2069::SMF3	332	405	0	1814	NA	NA
orf19.206::orf19.206	4	6	0	4678	NA	NA
orf19.2070::orf19.2070	34	33	0	1939	NA	NA
orf19.2072::orf19.2072	8	11	0	2004	NA	NA
orf19.2073::orf19.2073	126	143	0	2086	NA	NA
orf19.2075::DFG5	48	26	0	1813	NA	NA
orf19.2076::orf19.2076	31	23	0	1355	NA	NA
orf19.2077::ZCF9	12	12	0	2810	NA	NA
orf19.2078::orf19.2078	74	69	1	2246	NA	NA
orf19.2079::PHHB	180	162	1	606	NA	NA
orf19.207::PGA55	24	29	0	6122	NA	NA
orf19.2081::POM152	16	11	0	3952	NA	NA
orf19.2084::CDH1	17	15	0	2120	NA	NA
orf19.2087::SAS2	8	4	0	1174	NA	NA
orf19.2088::DPB4	29	30	0	850	NA	NA
orf19.2089::orf19.2089	62	81	0	1022	NA	NA
orf19.2090::orf19.2090	4	5	0	4310	NA	NA
orf19.2091::orf19.2091	163	180	0	1047	NA	NA
orf19.2092::orf19.2092	90	114	0	1350	NA	NA
orf19.2093::RFA1	81	100	0	1996	NA	NA
orf19.2094::PDR6	51	48	0	3583	NA	NA
orf19.2095::orf19.2095	129	145	1	2175	NA	NA
orf19.2097::orf19.2097	12	5	0	3610	NA	NA
orf19.2098::ARO8	157	172	0	1601	1	NA
orf19.2099::HIR1	81	91	0	2984	NA	NA
orf19.209::DFG10	12	8	0	1120	NA	NA
orf19.20::RTS1	94	95	0	3136	NA	NA
orf19.2101::orf19.2101	89	79	0	643	NA	NA
orf19.2102::CKB1	48	55	0	978	NA	NA
orf19.2104::orf19.2104	6	3	0	788	NA	NA
orf19.2105::orf19.2105	1	4	0	757	NA	NA
orf19.2106::orf19.2106	42	49	0	842	NA	NA
orf19.2107.1::STF2	4830	5430	25	362	NA	NA
orf19.2107::MUQ1	208	241	0	1254	NA	NA
orf19.2108::SOD6	30	26	0	1159	NA	NA
orf19.210::orf19.210	34	39	0	1629	NA	NA
orf19.2110::orf19.2110	36	34	0	1586	NA	NA
orf19.2111.2::RPL38	1963	1220	840	354	NA	1
orf19.2111::orf19.2111	29	28	1	1284	NA	NA
orf19.2112::orf19.2112	14	17	0	1140	NA	NA
orf19.2113::orf19.2113	23	33	0	1493	NA	NA
orf19.2114::orf19.2114	15	14	0	1222	NA	NA
orf19.2115::orf19.2115	17	20	0	1483	NA	NA
orf19.2116::NAT2	38	44	0	745	NA	NA
orf19.2117::LEU5	4	5	0	1277	NA	NA
orf19.2119::NDT80	38	44	0	2160	NA	NA
orf19.211::orf19.211	48	58	0	589	NA	NA
orf19.2124::orf19.2124	11	12	0	1654	NA	NA
orf19.2125::orf19.2125	159	173	1	523	NA	NA
orf19.2127::CST5	5	8	0	1270	NA	NA
orf19.2128::orf19.2128	9	12	0	1229	NA	NA
orf19.2129::orf19.2129	9	11	0	2504	NA	NA
orf19.212::VPS28	101	91	0	875	NA	NA
orf19.2131::orf19.2131	47	56	0	2455	NA	NA
orf19.2132::orf19.2132	319	349	1	931	NA	NA
orf19.2133::LIP4	13	16	0	2085	NA	NA
orf19.2135::TSM1	8	14	0	4444	NA	NA
orf19.2137::orf19.2137	17	5	0	1606	NA	NA
orf19.2138::ILS1	240	289	0	3318	NA	NA
orf19.213::orf19.213	191	201	0	925	NA	NA
orf19.2143::orf19.2143	5	6	0	3531	NA	NA
orf19.2146::HAT2	23	27	0	1404	NA	NA
orf19.2149::orf19.2149	18	16	0	2386	NA	NA
orf19.2150::orf19.2150	150	185	0	1063	NA	NA
orf19.2151::NAG6	77	51	1	2521	NA	NA
orf19.2154::HXK1	23	23	0	1664	NA	NA
orf19.2156::NAG1	33	44	0	897	NA	NA
orf19.2157::DAC1	13	10	0	1341	NA	NA
orf19.2158::NAG3	6	1	0	1752	NA	NA
orf19.215::orf19.215	4	2	0	2135	NA	NA
orf19.2160::NAG4	1	0	0	1745	NA	NA
orf19.216.1::orf19.216.1	364	425	4	384	NA	NA
orf19.2163::orf19.2163	33	32	0	2720	NA	NA
orf19.2165::orf19.2165	26	48	0	942	NA	NA
orf19.2166::VMA5	110	112	0	1733	NA	NA
orf19.2167::orf19.2167	2	1	0	1622	NA	NA
orf19.2168.3::orf19.2168.3	108	142	1	862	NA	NA
orf19.2168::orf19.2168	13	17	0	2557	NA	NA
orf19.216::orf19.216	13	17	0	1837	NA	NA
orf19.2170::PHM7	8	11	0	3356	NA	NA
orf19.2172::ARA1	87	101	0	1192	NA	NA
orf19.2173::MAF1	246	278	0	1626	NA	NA
orf19.2174::RAD57	19	23	0	1661	NA	NA
orf19.2175::orf19.2175	163	184	0	1228	NA	NA
orf19.2176::IFM3	15	23	0	1058	NA	NA
orf19.2177::orf19.2177	4	8	0	1136	NA	NA
orf19.2178.1::orf19.2178.1	15	27	0	560	NA	NA
orf19.2178::MRS4	10	11	0	1660	NA	NA
orf19.2179.2::RPS10	1925	440	1392	899	NA	1
orf19.2179::SIT1	2	9	0	2009	NA	NA
orf19.2180::orf19.2180	8	13	0	1367	NA	NA
orf19.2182::BLM3	49	45	0	7013	NA	NA
orf19.2183::KRE30	26	40	0	1955	NA	NA
orf19.2184::orf19.2184	19	17	0	1047	NA	NA
orf19.2185::NSA1	20	15	0	1262	NA	NA
orf19.2186::SEH1	29	35	0	1094	NA	NA
orf19.2187::ALG7	29	45	0	1632	NA	NA
orf19.2190::VRP1	28	28	0	2093	NA	NA
orf19.2191.1::orf19.2191.1	49	46	1	515	NA	NA
orf19.2191::orf19.2191	16	17	0	1138	NA	NA
orf19.2192::GDH2	48	57	0	3722	NA	NA
orf19.2193::PRS5	11	9	0	1598	1	NA
orf19.2194::APM4	20	21	0	1771	NA	NA
orf19.2195::orf19.2195	6	10	0	1021	NA	NA
orf19.2196::orf19.2196	10	10	0	1403	NA	NA
orf19.2197::orf19.2197	4	2	0	NA	NA	NA
orf19.2198::FLC3	2	1	0	2721	NA	NA
orf19.2199::PHO86	11	9	0	1230	NA	NA
orf19.21::orf19.21	80	98	0	1022	NA	NA
orf19.2200::orf19.2200	15	22	0	1515	NA	NA
orf19.2201::orf19.2201	10	15	1	510	NA	NA
orf19.2202::orf19.2202	3	0	0	890	NA	NA
orf19.2203.1::orf19.2203.1	1	1	0	501	NA	NA
orf19.2204.2::RHO2	15	11	0	1049	NA	NA
orf19.2204::orf19.2204	8	6	0	1667	NA	NA
orf19.2208::orf19.2208	21	20	0	4674	NA	NA
orf19.2209::YVC1	19	29	0	2392	NA	NA
orf19.220::PIR1	114	152	1	1488	1	NA
orf19.2210::orf19.2210	27	31	0	2248	NA	NA
orf19.2211::orf19.2211	1	0	0	918	NA	NA
orf19.2212::orf19.2212	3	3	0	517	NA	NA
orf19.2213::orf19.2213	1	2	0	1665	NA	NA
orf19.2214::orf19.2214	6	17	0	995	NA	NA
orf19.2215::GLE1	10	8	0	1743	NA	NA
orf19.2216::PDS5	12	19	0	4125	NA	NA
orf19.2219::ORF298	131	142	0	3829	NA	NA
orf19.2222::orf19.2222	14	22	0	1865	NA	NA
orf19.2227::orf19.2227	2	7	0	1483	NA	NA
orf19.2228::orf19.2228	45	43	0	1389	NA	NA
orf19.2229::orf19.2229	2	3	0	1804	NA	NA
orf19.2230::orf19.2230	13	14	0	543	NA	NA
orf19.2232::RPL11	1966	576	1502	1061	NA	1
orf19.2233::PRE2	197	205	0	1010	NA	NA
orf19.2236::FHL1	3	2	0	3861	NA	NA
orf19.2237.1::orf19.2237.1	2	3	0	1197	NA	NA
orf19.2237::SPR1	3	11	0	NA	NA	NA
orf19.2238::LTE1	13	5	0	5480	NA	NA
orf19.223::orf19.223	203	250	0	2555	NA	NA
orf19.2241::PST1	46	48	0	857	NA	NA
orf19.2242::PRB1	168	168	0	1564	NA	NA
orf19.2244::orf19.2244	26	22	0	1117	NA	NA
orf19.2245::YPT72	30	26	0	904	NA	NA
orf19.2246::orf19.2246	25	22	0	979	NA	NA
orf19.2248::ARE2	175	171	0	2184	NA	NA
orf19.2249::orf19.2249	29	24	0	832	NA	NA
orf19.2250::SPE3	154	213	0	1029	NA	NA
orf19.2251::AAH1	227	246	0	1317	NA	NA
orf19.2253::orf19.2253	1	0	0	2104	NA	NA
orf19.2256::orf19.2256	24	20	0	869	NA	NA
orf19.2257::orf19.2257	61	67	0	1351	1	NA
orf19.2258::orf19.2258	1	3	0	1568	NA	NA
orf19.2259::orf19.2259	19	26	0	928	NA	NA
orf19.225::orf19.225	59	49	0	1293	NA	NA
orf19.2260::orf19.2260	3	6	0	1198	NA	NA
orf19.2261::orf19.2261	320	335	0	1071	NA	NA
orf19.2262::orf19.2262	57	97	0	1425	NA	NA
orf19.2263::orf19.2263	55	84	0	617	NA	NA
orf19.2264::OLE2	67	84	0	1711	NA	NA
orf19.2265::orf19.2265	89	112	0	1627	NA	NA
orf19.2266::orf19.2266	16	9	0	2704	NA	NA
orf19.2267::RFA2	73	78	0	913	NA	NA
orf19.2268::RCK2	39	38	0	2106	NA	NA
orf19.2269::orf19.2269	206	221	1	885	NA	NA
orf19.2270::SMF12	42	65	1	1966	NA	NA
orf19.2272::AFT2	20	11	0	3068	NA	NA
orf19.2274::orf19.2274	2	3	0	1009	NA	NA
orf19.2275::orf19.2275	63	64	0	716	NA	NA
orf19.2276::orf19.2276	53	65	0	855	NA	NA
orf19.2277::TPK2	224	273	0	2239	NA	NA
orf19.2278::orf19.2278	208	231	0	1024	NA	NA
orf19.227::COX7	925	411	538	560	NA	1
orf19.2280::ZCF10	9	4	0	3119	NA	NA
orf19.2281::orf19.2281	1	2	0	1961	NA	NA
orf19.2282::orf19.2282	6	4	0	1504	NA	NA
orf19.2283::DQD1	436	477	1	569	NA	NA
orf19.2284::orf19.2284	38	39	1	1302	NA	NA
orf19.2285::orf19.2285	5	4	0	1977	NA	NA
orf19.2286::orf19.2286	337	370	0	1070	NA	NA
orf19.2287::RPA12	3	3	0	508	NA	NA
orf19.2288::CCT5	149	177	0	1783	NA	NA
orf19.2289::ARP3	127	180	0	1419	1	NA
orf19.2290::TOR1	48	51	0	7556	NA	NA
orf19.2296::orf19.2296	32	34	0	8181	NA	NA
orf19.2297::ARL3	41	42	0	1388	NA	NA
orf19.2298::WBP1	68	88	0	1407	1	NA
orf19.2299::orf19.2299	54	57	0	401	NA	NA
orf19.229::orf19.229	82	88	0	1765	NA	NA
orf19.2301::orf19.2301	25	35	0	805	NA	NA
orf19.2302::orf19.2302	7	10	0	1674	NA	NA
orf19.2303::FGR16	8	7	0	964	NA	NA
orf19.2304::orf19.2304	94	109	0	1194	NA	NA
orf19.2305::orf19.2305	58	49	0	513	NA	NA
orf19.2306::orf19.2306	27	39	0	718	NA	NA
orf19.2307::orf19.2307	17	25	0	1792	NA	NA
orf19.2308::orf19.2308	124	158	0	1283	NA	NA
orf19.2309.2::RPL2	4213	817	3551	1384	NA	1
orf19.2309::PET127	1	0	0	2297	NA	NA
orf19.230::orf19.230	9	6	0	2864	NA	NA
orf19.2310.1::RPL29	2058	1288	921	344	NA	1
orf19.2310::orf19.2310	15	6	3	1554	NA	NA
orf19.2311::RPL82	139	116	29	1253	NA	NA
orf19.2312::orf19.2312	3	3	0	2811	NA	NA
orf19.2313::orf19.2313	16	23	0	1302	NA	NA
orf19.2314::orf19.2314	14	16	0	662	NA	NA
orf19.2315::RTG3	2	8	0	1973	NA	NA
orf19.2318.1::orf19.2318.1	16	17	0	1022	NA	NA
orf19.2319::orf19.2319	10	15	0	2237	NA	NA
orf19.231::APL2	22	17	0	2536	NA	NA
orf19.2322.3::ERP5	162	196	0	908	NA	NA
orf19.2324::UBA4	239	289	0	1410	NA	NA
orf19.2325::orf19.2325	18	17	0	1689	NA	NA
orf19.2326::orf19.2326	13	12	0	1588	NA	NA
orf19.2328::orf19.2328	97	84	0	1015	NA	NA
orf19.2329.1::RPS17B	2939	784	2232	1049	NA	1
orf19.232::orf19.232	16	12	0	1217	NA	NA
orf19.2330::orf19.2330	12	20	0	1354	1	NA
orf19.2331::ADA2	14	16	0	1778	NA	NA
orf19.233.1::HRT1	30	37	0	907	NA	NA
orf19.2333::orf19.2333	145	152	0	1880	NA	NA
orf19.2334::BIG1	164	187	0	1171	NA	NA
orf19.2335::orf19.2335	475	507	0	1552	1	NA
orf19.2336::orf19.2336	10	10	0	608	NA	NA
orf19.2337::ALP1	4	8	0	1749	NA	NA
orf19.2340::CDC48	330	431	0	2598	NA	NA
orf19.2341::HNT1	409	462	0	636	NA	NA
orf19.2342::SFT2	11	19	0	840	NA	NA
orf19.2343::VPS23	14	28	0	1570	NA	NA
orf19.2344::ASR1	2	4	0	1261	NA	NA
orf19.2346::orf19.2346	26	35	0	2047	NA	NA
orf19.2347::MNN2	22	26	0	2104	NA	NA
orf19.234::PHA2	7	10	0	1297	NA	NA
orf19.2350::orf19.2350	31	36	0	1753	NA	NA
orf19.2351::NIT3	78	98	0	996	NA	NA
orf19.2352::orf19.2352	20	18	0	1065	NA	NA
orf19.2356::CRZ2	12	18	0	2008	NA	NA
orf19.2360::URA2	30	26	0	7179	1	NA
orf19.2361::SPT10	8	6	0	1890	NA	NA
orf19.2362::orf19.2362	4	3	0	1206	NA	NA
orf19.2363::orf19.2363	17	25	0	932	NA	NA
orf19.2364::MIS11	99	118	0	3128	1	NA
orf19.2365::POL2	35	40	0	6764	NA	NA
orf19.2367::orf19.2367	14	13	0	1174	NA	NA
orf19.2368::orf19.2368	4	9	0	1314	NA	NA
orf19.2369.1::ATX1	96	84	0	395	NA	NA
orf19.2369::orf19.2369	19	19	0	1604	NA	NA
orf19.236::RPL9B	1431	334	1120	865	NA	1
orf19.2370::DSL1	36	41	0	2405	1	NA
orf19.2378::orf19.2378	17	13	0	394	NA	NA
orf19.2379::NOT4	21	25	0	1903	NA	NA
orf19.2381::orf19.2381	41	59	0	1047	NA	NA
orf19.2382::orf19.2382	11	14	0	3059	NA	NA
orf19.2383::YKU80	19	25	0	1880	NA	NA
orf19.2384::MTG1	1	5	0	1185	NA	NA
orf19.2385::KTI12	11	10	0	921	NA	NA
orf19.2386::orf19.2386	2	9	0	785	NA	NA
orf19.2387::orf19.2387	9	9	0	1851	NA	NA
orf19.2389::orf19.2389	13	12	0	1153	NA	NA
orf19.238::CCP1	1107	1291	2	1247	NA	NA
orf19.2391::orf19.2391	44	45	0	1177	NA	NA
orf19.2393::orf19.2393	44	51	0	1595	NA	NA
orf19.2395::IME2	3	3	0	1899	NA	NA
orf19.2396::IFR2	362	426	0	1193	NA	NA
orf19.2397.3::orf19.2397.3	28	24	0	1453	NA	NA
orf19.2397::orf19.2397	2	4	0	1944	NA	NA
orf19.2398::orf19.2398	24	17	0	1357	NA	NA
orf19.2399::orf19.2399	5	5	0	1887	NA	NA
orf19.239::orf19.239	59	62	0	4368	NA	NA
orf19.23::RTA3	24	16	0	1617	NA	NA
orf19.2400::orf19.2400	34	37	0	2256	NA	NA
orf19.2401::orf19.2401	10	5	0	1591	NA	NA
orf19.2402::SSU72	28	38	0	815	NA	NA
orf19.2404::orf19.2404	14	12	0	2438	NA	NA
orf19.2406::orf19.2406	56	63	0	1316	NA	NA
orf19.2407::DPS1-1	250	312	0	1853	NA	NA
orf19.2408::orf19.2408	5	2	0	1052	NA	NA
orf19.240::PAM17	130	133	0	853	NA	NA
orf19.2410::SYS3	22	24	0	2938	NA	NA
orf19.2411::SYN8	17	20	0	1052	NA	NA
orf19.2412::orf19.2412	14	9	0	840	NA	NA
orf19.2414::orf19.2414	199	254	0	1067	NA	NA
orf19.2415::orf19.2415	9	11	0	1639	NA	NA
orf19.2416.1::MLC1	200	214	0	694	NA	NA
orf19.2417::SMC5	6	4	0	3348	NA	NA
orf19.2418::orf19.2418	20	19	0	622	NA	NA
orf19.2419::orf19.2419	112	119	0	1240	NA	NA
orf19.2422::ARC1	201	258	0	1250	NA	NA
orf19.242.2::orf19.242.2	69	120	0	556	NA	NA
orf19.2423::ZCF11	11	6	0	2021	NA	NA
orf19.2425::HGT18	11	6	0	2005	NA	NA
orf19.2426::orf19.2426	105	90	0	1186	NA	NA
orf19.242::SAP8	5	7	0	1802	NA	NA
orf19.2432::HAC1	27	24	0	2148	NA	NA
orf19.2433::orf19.2433	16	12	0	852	NA	NA
orf19.2434::NPL4	37	30	0	2025	NA	NA
orf19.2435::MSI3	199	221	0	2256	NA	NA
orf19.2436::orf19.2436	21	24	0	3007	NA	NA
orf19.2437::ARC35	128	155	0	1184	NA	NA
orf19.2438::orf19.2438	35	47	0	671	NA	NA
orf19.2439.1::orf19.2439.1	704	818	1	514	NA	NA
orf19.2439::orf19.2439	153	160	0	757	NA	NA
orf19.243::OXR1	13	17	0	1671	NA	NA
orf19.2440::orf19.2440	14	11	0	2790	NA	NA
orf19.2442::orf19.2442	7	4	0	893	NA	NA
orf19.2443::RGD1	32	37	0	2466	NA	NA
orf19.2444::CHS7	2	6	0	1120	NA	NA
orf19.2446::orf19.2446	32	28	0	1231	NA	NA
orf19.2447::orf19.2447	7	5	0	2253	NA	NA
orf19.2449::orf19.2449	1	0	0	NA	NA	NA
orf19.244::DCG1	8	11	0	919	NA	NA
orf19.2451::PGA45	101	132	0	1824	NA	NA
orf19.2452::orf19.2452	3	5	0	1551	NA	NA
orf19.2454::PHO87	142	140	0	3218	1	NA
orf19.2455::orf19.2455	44	51	0	3748	NA	NA
orf19.2458::SIP5	38	44	0	1896	NA	NA
orf19.2459::orf19.2459	4	4	0	3312	NA	NA
orf19.245::DDC1	3	2	0	1953	NA	NA
orf19.2461::PRN4	15	12	0	1134	NA	NA
orf19.2462::PRN3	24	22	0	1081	NA	NA
orf19.2463::PRN2	7	10	0	1155	NA	NA
orf19.2465::POL32	15	24	0	1323	NA	NA
orf19.2467::PRN1	15	10	0	1195	NA	NA
orf19.2469::RAD10	16	15	0	1069	NA	NA
orf19.246::orf19.246	4	5	0	2262	NA	NA
orf19.2471::GIM5	57	50	0	533	NA	NA
orf19.2472.1::orf19.2472.1	83	89	2	373	NA	NA
orf19.2472::orf19.2472	7	8	0	858	NA	NA
orf19.2473::orf19.2473	23	31	0	2077	NA	NA
orf19.2474::PRC3	21	36	0	1865	NA	NA
orf19.2476::orf19.2476	16	20	0	5186	NA	NA
orf19.2478.1::orf19.2478.1	1384	299	1085	1727	NA	1
orf19.2478::orf19.2478	1	4	0	1512	NA	NA
orf19.2479::UGA4	1	0	0	2348	NA	NA
orf19.247::orf19.247	20	17	0	842	NA	NA
orf19.2480.1::AUT7	10	14	0	861	NA	NA
orf19.2483::RIM1	290	385	1	578	NA	NA
orf19.2484::orf19.2484	271	313	0	1406	NA	NA
orf19.2485::orf19.2485	90	89	0	4419	NA	NA
orf19.2487::orf19.2487	15	11	0	842	NA	NA
orf19.2488::FAL1	8	9	0	1432	NA	NA
orf19.2489::orf19.2489	142	169	0	3538	NA	NA
orf19.248::APL5	37	21	0	3602	NA	NA
orf19.2492::STE3	1	0	0	1854	NA	NA
orf19.2494::orf19.2494	10	11	0	1563	NA	NA
orf19.2495::GSL1	4	2	0	5108	NA	NA
orf19.2496::ATO2	15	18	0	1056	NA	NA
orf19.2498::orf19.2498	36	48	0	1976	NA	NA
orf19.2499::orf19.2499	14	23	0	1365	NA	NA
orf19.24::RTA2	14	15	0	1788	NA	NA
orf19.2500::orf19.2500	4	3	0	1241	NA	NA
orf19.2501::FLC1	6	4	0	2888	NA	NA
orf19.2503::orf19.2503	1	2	0	1468	NA	NA
orf19.2504::BMS1	13	12	0	3708	1	NA
orf19.2506::orf19.2506	6	5	0	2109	NA	NA
orf19.2507::ARP9	52	75	0	1594	NA	NA
orf19.2508::PRM9	1	1	0	1974	NA	NA
orf19.250::SLC1	61	62	0	1289	NA	NA
orf19.2510::orf19.2510	18	24	0	3327	NA	NA
orf19.2511.1::MRPL33	19	22	0	535	NA	NA
orf19.2511.2::orf19.2511.2	43	55	0	724	NA	NA
orf19.2512::orf19.2512	45	34	1	829	NA	NA
orf19.2514::orf19.2514	16	15	0	1366	NA	NA
orf19.2515::orf19.2515	1	4	0	NA	NA	NA
orf19.2516::orf19.2516	6	4	0	1117	NA	NA
orf19.2517::orf19.2517	3	2	0	2008	NA	NA
orf19.2518::orf19.2518	86	101	1	1121	NA	NA
orf19.2519::orf19.2519	26	19	0	699	NA	NA
orf19.251::GLX3	79	73	0	851	NA	NA
orf19.2520::orf19.2520	12	22	0	1083	NA	NA
orf19.2521::orf19.2521	12	12	0	3168	NA	NA
orf19.2524::MGE1	82	77	0	921	NA	NA
orf19.2525::LYS12	687	750	0	1234	NA	NA
orf19.2527::orf19.2527	16	22	0	1327	NA	NA
orf19.2528::orf19.2528	8	11	0	2143	NA	NA
orf19.2529.1::orf19.2529.1	390	212	147	444	NA	1
orf19.2529::orf19.2529	32	31	8	941	NA	NA
orf19.252::orf19.252	69	87	0	965	NA	NA
orf19.2531::CSP37	257	268	0	1148	NA	NA
orf19.2532::PRS	9	11	0	2482	NA	NA
orf19.2533.1::orf19.2533.1	91	90	0	742	NA	NA
orf19.2534::PIN4	30	35	0	3045	1	NA
orf19.2538::PTC2	47	44	0	2084	NA	NA
orf19.2540::SAS3	25	24	0	2925	NA	NA
orf19.2541::orf19.2541	28	39	0	1641	NA	NA
orf19.2542::orf19.2542	26	17	0	972	NA	NA
orf19.2544::orf19.2544	7	4	0	865	NA	NA
orf19.2545::DOT6	5	3	0	2192	NA	NA
orf19.2546::TRP2	114	122	0	1911	NA	NA
orf19.2547::orf19.2547	1	2	0	3332	NA	NA
orf19.2549::SHP1	89	88	0	1223	NA	NA
orf19.254::orf19.254	3	1	0	1643	NA	NA
orf19.2551::MET6	104	124	0	2697	NA	NA
orf19.2552::orf19.2552	16	9	0	2258	NA	NA
orf19.2553::orf19.2553	2	2	0	1349	NA	NA
orf19.2555::URA5	121	128	0	827	NA	NA
orf19.2557::SEC65	56	75	0	985	NA	NA
orf19.2558::orf19.2558	18	15	0	1717	NA	NA
orf19.2559::CDC4	34	41	0	2947	1	NA
orf19.255::ZCF1	1	1	0	3086	NA	NA
orf19.2560::CDC60	278	301	0	3415	NA	NA
orf19.2563::orf19.2563	13	12	0	2942	NA	NA
orf19.2565::orf19.2565	25	28	0	3658	NA	NA
orf19.2568::IFU5	114	95	0	883	NA	NA
orf19.2570::MCI4	248	335	1	841	NA	NA
orf19.2571::SEC4	67	88	0	1261	1	NA
orf19.2573::FRS1	181	193	1	1945	NA	NA
orf19.2574::orf19.2574	23	24	0	3695	NA	NA
orf19.2575::orf19.2575	3	0	0	988	NA	NA
orf19.2579::orf19.2579	6	3	0	2533	NA	NA
orf19.2580::HST2	2	2	0	1327	NA	NA
orf19.2581::orf19.2581	3	2	0	1639	NA	NA
orf19.2582::orf19.2582	31	27	0	3422	NA	NA
orf19.2583::PTR2	5	4	0	2246	NA	NA
orf19.2587::HNM3	17	18	0	1845	NA	NA
orf19.2590::orf19.2590	1	2	0	912	NA	NA
orf19.2593::BIO2	7	12	0	1173	NA	NA
orf19.2594::orf19.2594	27	40	0	1084	NA	NA
orf19.2597::MRS2	5	2	0	1611	NA	NA
orf19.2598::VMA4	143	167	0	929	NA	NA
orf19.2599::CRC1	9	11	0	1187	NA	NA
orf19.259::orf19.259	4	4	0	916	NA	NA
orf19.25::orf19.25	9	4	0	1245	NA	NA
orf19.2600::SPC98	6	10	0	3066	NA	NA
orf19.2601::HEM1	19	27	0	2109	NA	NA
orf19.2602::OPT1	15	12	0	2523	NA	NA
orf19.2605::PRK1	50	40	0	2358	NA	NA
orf19.2606::HDA1	9	17	0	2888	NA	NA
orf19.2607::orf19.2607	17	20	0	1157	NA	NA
orf19.2608::ADH5	358	397	0	1300	NA	NA
orf19.2609::CET1	58	56	0	1697	NA	NA
orf19.260::SLD1	106	102	0	1966	NA	NA
orf19.2610::orf19.2610	39	41	0	651	NA	NA
orf19.2611::MCM6	6	5	0	2747	NA	NA
orf19.2612::orf19.2612	4	3	0	852	NA	NA
orf19.2613::ECM4	111	99	0	1401	NA	NA
orf19.2614::RSR1	22	22	0	1095	NA	NA
orf19.2615::MDL1	37	62	0	2389	NA	NA
orf19.2616::UGT51C1	14	21	0	5330	NA	NA
orf19.2618::MET2	29	34	0	1421	NA	NA
orf19.2619::PHO113	35	30	0	1829	NA	NA
orf19.261::orf19.261	28	34	0	1911	NA	NA
orf19.2621::orf19.2621	39	34	0	714	NA	NA
orf19.2622::YPT31	86	81	0	1039	NA	NA
orf19.2623::ECM22	14	7	0	3122	NA	NA
orf19.2629::USO1	20	28	0	6559	NA	NA
orf19.262::SMC3	6	5	0	3856	NA	NA
orf19.2630::RAD59	23	32	0	776	NA	NA
orf19.263.1::orf19.263.1	104	92	1	1150	NA	NA
orf19.2631::orf19.2631	2	6	0	2578	NA	NA
orf19.2633.1::orf19.2633.1	1	0	0	360	NA	NA
orf19.2637::orf19.2637	31	24	0	1587	NA	NA
orf19.2638::orf19.2638	1	0	0	1635	NA	NA
orf19.2639.1::orf19.2639.1	121	144	0	641	NA	NA
orf19.2639::orf19.2639	7	4	0	780	NA	NA
orf19.2640::FUR1	152	166	0	809	NA	NA
orf19.2641::ARP1	10	17	0	1410	NA	NA
orf19.2642::orf19.2642	14	12	0	805	NA	NA
orf19.2643::RPO26	41	53	0	754	NA	NA
orf19.2644::QCR2	395	485	0	1325	NA	NA
orf19.2646::ZCF13	6	4	0	4038	NA	NA
orf19.2647::ZCF14	11	14	0	1933	NA	NA
orf19.264::orf19.264	2	6	0	1773	NA	NA
orf19.2650.1::orf19.2650.1	27	23	0	637	NA	NA
orf19.2650::orf19.2650	19	28	0	2642	NA	NA
orf19.2651::CAM1-1	531	267	307	1412	NA	NA
orf19.2653::orf19.2653	9	6	0	3968	NA	NA
orf19.2654::RMS1	3	1	0	1870	NA	NA
orf19.2655::BUB3	251	286	0	1773	NA	NA
orf19.265::orf19.265	3	2	0	2015	NA	NA
orf19.2660::EAF3	9	12	0	1314	NA	NA
orf19.2661::TLO34	1	5	0	995	NA	NA
orf19.2662::orf19.2662	206	250	0	869	NA	NA
orf19.2663::orf19.2663	29	29	1	2724	NA	NA
orf19.2664::orf19.2664	49	51	0	3623	NA	NA
orf19.2665::MSN5	174	206	0	4135	NA	NA
orf19.2667::RPF1	25	13	0	1031	NA	NA
orf19.2668::RHD2	77	91	0	1242	NA	NA
orf19.2669::orf19.2669	31	27	0	4473	NA	NA
orf19.2670::orf19.2670	226	253	1	1094	NA	NA
orf19.2671::orf19.2671	18	19	0	1656	NA	NA
orf19.2672::NCP1	172	205	0	2413	1	NA
orf19.2673::orf19.2673	7	9	0	1393	NA	NA
orf19.2674::orf19.2674	1	0	0	1270	NA	NA
orf19.2675::orf19.2675	16	14	0	3450	NA	NA
orf19.2676::orf19.2676	1	1	0	1025	NA	NA
orf19.2677::orf19.2677	31	24	0	2065	NA	NA
orf19.2678::BUB1	24	17	0	2871	NA	NA
orf19.267::orf19.267	7	12	0	4014	NA	NA
orf19.2680::orf19.2680	52	65	0	5620	NA	NA
orf19.2681::RBT7	51	67	0	NA	NA	NA
orf19.2682::orf19.2682	31	63	0	1195	NA	NA
orf19.2684::orf19.2684	29	23	0	2577	NA	NA
orf19.2685::PGA54	3	6	0	1813	NA	NA
orf19.2686::orf19.2686	38	42	0	2660	1	NA
orf19.2687.1::orf19.2687.1	60	58	0	411	NA	NA
orf19.2688::NAN1	10	8	0	2694	1	NA
orf19.268::orf19.268	12	20	0	1417	NA	NA
orf19.2690::orf19.2690	52	57	0	2865	NA	NA
orf19.2691::orf19.2691	133	159	0	858	NA	NA
orf19.2693::GST2	88	104	0	852	NA	NA
orf19.2694::TYS1	131	153	0	1481	NA	NA
orf19.2695::UBR1	21	38	0	5652	NA	NA
orf19.2697::orf19.2697	9	4	0	5946	NA	NA
orf19.2698::orf19.2698	29	26	0	642	NA	NA
orf19.2699::ABP1	134	159	0	2202	NA	NA
orf19.269::SES1	292	285	0	1525	NA	NA
orf19.26::orf19.26	28	30	0	1285	NA	NA
orf19.2703::orf19.2703	14	10	0	1812	NA	NA
orf19.2706::CRH11	15	27	0	1626	NA	NA
orf19.2707.1::QCR9	525	585	5	429	NA	NA
orf19.2708::orf19.2708	35	52	0	1265	NA	NA
orf19.2709::ZUO1	222	192	0	1485	NA	NA
orf19.270::orf19.270	4	9	0	561	NA	NA
orf19.2710::orf19.2710	165	181	0	916	NA	NA
orf19.2711.1::MED20	24	16	0	1014	NA	NA
orf19.2711::orf19.2711	12	12	0	2522	NA	NA
orf19.2712::HCA4	10	10	0	2341	1	NA
orf19.2715::RPC53	5	6	0	1628	NA	NA
orf19.2720::orf19.2720	106	96	0	1775	1	NA
orf19.2721::orf19.2721	6	13	0	1335	NA	NA
orf19.2722::CGR1	22	13	0	1640	NA	NA
orf19.2724::orf19.2724	3	4	0	1839	NA	NA
orf19.2726::orf19.2726	11	18	0	1221	NA	NA
orf19.2727::GRX3	53	63	0	1004	NA	NA
orf19.2728::orf19.2728	4	1	0	2087	NA	NA
orf19.272::FAA21	10	3	0	2354	NA	NA
orf19.2730::orf19.2730	54	66	0	1925	NA	NA
orf19.2731::orf19.2731	8	9	0	376	NA	NA
orf19.2733::orf19.2733	48	57	0	1651	NA	NA
orf19.2734::orf19.2734	1	4	0	1354	NA	NA
orf19.2736::HFL2	27	27	0	905	NA	NA
orf19.2737::orf19.2737	33	28	0	2365	NA	NA
orf19.2739::orf19.2739	9	8	0	1830	NA	NA
orf19.273::orf19.273	32	40	0	1444	NA	NA
orf19.2740::orf19.2740	4	7	0	2442	NA	NA
orf19.2742::orf19.2742	15	12	0	360	NA	NA
orf19.2743::orf19.2743	8	13	0	1998	NA	NA
orf19.2745::UME7	1	2	0	1376	NA	NA
orf19.2746::EMP70	10	5	0	2199	NA	NA
orf19.2747::RGT1	4	3	0	3498	NA	NA
orf19.2748::ARG83	34	30	0	3570	NA	NA
orf19.2749::orf19.2749	4	9	0	1846	NA	NA
orf19.274::TFC4	18	20	0	3304	NA	NA
orf19.2751::orf19.2751	12	23	0	1914	NA	NA
orf19.2752::ADR1	3	0	0	5589	NA	NA
orf19.2754::TIM13	17	15	0	595	NA	NA
orf19.2755::orf19.2755	206	253	1	998	NA	NA
orf19.2756::orf19.2756	53	43	0	972	NA	NA
orf19.2757::orf19.2757	119	116	0	1482	NA	NA
orf19.2758::PGA38	99	89	0	2050	NA	NA
orf19.2760::orf19.2760	36	55	0	4638	NA	NA
orf19.2761::orf19.2761	30	27	0	1026	NA	NA
orf19.2762::AHP1	1459	1640	2	708	NA	NA
orf19.2763::orf19.2763	7	23	0	2908	NA	NA
orf19.2765::PGA62	596	192	430	1078	NA	1
orf19.2767::PGA59	2809	1366	1813	705	NA	1
orf19.2768::AMS1	136	117	0	3685	NA	NA
orf19.2769::orf19.2769	92	112	0	570	NA	NA
orf19.276::orf19.276	2	4	0	1753	NA	NA
orf19.2770.1::SOD1	304	316	0	957	NA	NA
orf19.2770::orf19.2770	20	15	0	831	NA	NA
orf19.2771::BEM3	13	10	0	4051	NA	NA
orf19.2772::HOS3	53	46	0	2805	NA	NA
orf19.2774::LAB5	131	126	0	1263	NA	NA
orf19.2775::IDI1	74	63	0	1175	NA	NA
orf19.2778::orf19.2778	3	3	0	3820	NA	NA
orf19.2779::orf19.2779	8	9	0	2272	NA	NA
orf19.277::THI6	24	20	0	1777	NA	NA
orf19.2781::orf19.2781	2	1	0	3138	NA	NA
orf19.2782::orf19.2782	143	142	0	813	NA	NA
orf19.2784::orf19.2784	19	16	0	1410	1	NA
orf19.2785::ATP7	520	558	0	712	NA	NA
orf19.2786::orf19.2786	38	58	0	3307	NA	NA
orf19.2788::orf19.2788	3	3	0	1399	NA	NA
orf19.2789::orf19.2789	9	3	0	1029	NA	NA
orf19.278::orf19.278	2	2	0	1685	NA	NA
orf19.2790::SWD2	41	35	0	1569	NA	NA
orf19.2791::BBC1	66	65	0	3072	NA	NA
orf19.2792::IST2	12	13	0	3185	NA	NA
orf19.2794::orf19.2794	38	35	0	998	NA	NA
orf19.2795::LHP1	39	55	0	1153	NA	NA
orf19.2796::orf19.2796	6	10	0	2083	NA	NA
orf19.2797::orf19.2797	1	0	0	1982	NA	NA
orf19.2798::orf19.2798	5	2	0	2164	NA	NA
orf19.2799::GPI8	26	27	0	1412	NA	NA
orf19.279::orf19.279	52	66	0	511	NA	NA
orf19.27::orf19.27	4	4	0	1470	NA	NA
orf19.2800::orf19.2800	71	86	0	321	NA	NA
orf19.2803::HEM13	4612	5226	1	1304	NA	NA
orf19.2805::PEX8	5	7	0	2812	NA	NA
orf19.2808::ZCF16	7	13	0	3573	NA	NA
orf19.2809::CTN3	3	1	0	2915	NA	NA
orf19.280::orf19.280	2	1	0	410	NA	NA
orf19.2810::AAP1	1	1	0	2264	NA	NA
orf19.2812::orf19.2812	1	10	0	1886	NA	NA
orf19.2818::orf19.2818	8	10	0	3348	NA	NA
orf19.2819::orf19.2819	4	7	0	771	NA	NA
orf19.281::orf19.281	11	12	0	1199	NA	NA
orf19.2820::orf19.2820	75	83	0	1863	NA	NA
orf19.2821::orf19.2821	319	333	0	885	NA	NA
orf19.2822::orf19.2822	49	61	0	966	NA	NA
orf19.2823::RFG1	7	8	0	3308	1	NA
orf19.2825::DRE2	44	57	0	1474	NA	NA
orf19.2826::orf19.2826	76	58	1	1770	NA	NA
orf19.2827::orf19.2827	16	11	0	3084	NA	NA
orf19.2828::orf19.2828	31	25	0	1078	NA	NA
orf19.2829::orf19.2829	7	5	0	460	NA	NA
orf19.2830::RRP9	6	3	0	1916	NA	NA
orf19.2831::RPC31	5	7	0	1170	NA	NA
orf19.2832::INN1	29	22	0	2302	NA	NA
orf19.2834::RPD3	30	23	0	1611	NA	NA
orf19.2835::orf19.2835	128	145	0	1342	NA	NA
orf19.2836::orf19.2836	1	2	0	1165	NA	NA
orf19.2837::ALG5	17	18	0	1175	NA	NA
orf19.2838::orf19.2838	28	21	0	3064	NA	NA
orf19.2839::CIRT4B	102	117	0	1750	NA	NA
orf19.2841::PGM2	1311	1583	2	1860	1	NA
orf19.2842::GZF3	36	36	0	3119	NA	NA
orf19.2843::RHO1	68	74	0	957	NA	NA
orf19.2844::APL4	103	96	0	2660	NA	NA
orf19.2846::orf19.2846	45	30	0	873	NA	NA
orf19.2847::orf19.2847	15	14	0	2063	NA	NA
orf19.2848::orf19.2848	3	7	0	3149	NA	NA
orf19.2849::AQY1	46	64	0	1015	NA	NA
orf19.2850::orf19.2850	18	15	0	6113	NA	NA
orf19.2851::orf19.2851	5	7	0	1359	NA	NA
orf19.2852::orf19.2852	140	159	0	724	NA	NA
orf19.2853::orf19.2853	70	89	0	1262	NA	NA
orf19.2857::orf19.2857	43	41	0	2747	NA	NA
orf19.2859::SRP40	3	5	0	1552	1	NA
orf19.285::orf19.285	223	258	0	839	NA	NA
orf19.2862::RIB1	72	73	0	1287	NA	NA
orf19.2863.1::ERV1	32	28	0	759	NA	NA
orf19.2863::orf19.2863	62	54	0	621	NA	NA
orf19.2864.1::RPL28	3226	1097	2427	911	NA	1
orf19.2866::orf19.2866	65	62	0	1572	NA	NA
orf19.2867::orf19.2867	56	75	0	2241	NA	NA
orf19.286::orf19.286	5	8	0	599	NA	NA
orf19.2871::SDH12	245	273	0	2201	NA	NA
orf19.2873::TOP2	23	27	0	4716	NA	NA
orf19.2875::orf19.2875	9	10	0	988	NA	NA
orf19.2876::CBF1	244	264	2	1124	NA	NA
orf19.2877::PDC11	16120	3736	12999	1926	NA	1
orf19.2878::PGA15	11	7	0	1051	NA	NA
orf19.2879::IFF5	28	30	0	4506	NA	NA
orf19.287::orf19.287	228	243	0	666	NA	NA
orf19.2881::MNN4	14	20	0	3401	NA	NA
orf19.2883::CSO99	37	44	1	1376	NA	NA
orf19.2884::CDC68	46	43	0	3344	NA	NA
orf19.2885::PRI2	4	1	0	1728	NA	NA
orf19.2886::CEK1	45	28	0	1883	NA	NA
orf19.2887::orf19.2887	16	16	0	845	NA	NA
orf19.2888::orf19.2888	22	40	0	772	NA	NA
orf19.2889::orf19.2889	13	9	0	568	NA	NA
orf19.288::MET13	14	13	0	2308	NA	NA
orf19.2890::orf19.2890	17	22	0	1883	NA	NA
orf19.2891::orf19.2891	1	3	0	2381	NA	NA
orf19.2892::orf19.2892	41	49	0	3439	1	NA
orf19.2893::orf19.2893	6	8	0	2615	NA	NA
orf19.2895::VMA8	96	99	0	1045	NA	NA
orf19.2896::SOU1	12	16	0	1050	NA	NA
orf19.28::orf19.28	2	4	0	986	NA	NA
orf19.2901::NUP60	22	25	0	2260	NA	NA
orf19.2903::AGO1	81	96	0	3241	NA	NA
orf19.2906::PGA41	7	3	0	2406	NA	NA
orf19.2907.1::orf19.2907.1	23	19	0	643	NA	NA
orf19.2907::PGA42	3	2	0	1129	NA	NA
orf19.2908::orf19.2908	20	25	0	1395	NA	NA
orf19.2909::ERG26	171	167	0	1187	NA	NA
orf19.290::KRE5	13	16	0	4484	NA	NA
orf19.2910::PGA43	8	12	0	1276	NA	NA
orf19.2911::SEC3	26	24	0	2642	NA	NA
orf19.2914::orf19.2914	12	10	0	1513	NA	NA
orf19.2915::orf19.2915	26	28	0	2247	NA	NA
orf19.2917.1::orf19.2917.1	12	18	0	336	NA	NA
orf19.2917::orf19.2917	23	15	0	1712	1	NA
orf19.2919::MPH1	8	8	0	3659	NA	NA
orf19.291::orf19.291	15	18	0	1230	NA	NA
orf19.2920::orf19.2920	96	116	0	599	NA	NA
orf19.2921::orf19.2921	4	4	0	1544	NA	NA
orf19.2923::orf19.2923	10	4	0	1764	NA	NA
orf19.2925::orf19.2925	3	2	0	1093	NA	NA
orf19.2926::orf19.2926	7	6	0	2759	NA	NA
orf19.2927::MNN11	4	4	0	1672	NA	NA
orf19.2928::orf19.2928	38	34	0	1334	NA	NA
orf19.2929::GSC1	14	29	0	5994	NA	NA
orf19.292::orf19.292	8	23	0	932	NA	NA
orf19.2930::orf19.2930	22	34	0	2289	1	NA
orf19.2933::orf19.2933	8	8	0	1208	NA	NA
orf19.2935::RPL10	2688	591	2113	758	NA	1
orf19.2936::orf19.2936	8	5	0	917	NA	NA
orf19.2937::PMM1	681	775	0	907	NA	NA
orf19.2938::orf19.2938	12	12	0	2165	NA	NA
orf19.2939::orf19.2939	10	10	0	879	NA	NA
orf19.2940::orf19.2940	16	19	0	941	NA	NA
orf19.2942::DIP5	12	18	0	2056	1	NA
orf19.2945::PUT4	10	15	0	2540	NA	NA
orf19.2947::SNZ1	75	81	0	1067	NA	NA
orf19.2948::SNO1	15	18	0	890	NA	NA
orf19.2949::IML1	4	2	0	4689	NA	NA
orf19.2951::HOM6	213	297	0	1209	NA	NA
orf19.2952::EXG2	3	6	0	1651	NA	NA
orf19.2953::TOM20	149	159	0	827	NA	NA
orf19.2954::orf19.2954	175	189	0	776	NA	NA
orf19.2956::MGM101	16	17	0	1095	NA	NA
orf19.2957::orf19.2957	2	0	0	2550	NA	NA
orf19.2958::orf19.2958	11	16	0	2893	NA	NA
orf19.2959.1::orf19.2959.1	86	100	0	286	NA	NA
orf19.295::orf19.295	7	20	0	1203	NA	NA
orf19.2960::FRS2	185	233	1	1621	NA	NA
orf19.2961::orf19.2961	23	27	0	1717	NA	NA
orf19.2962::orf19.2962	2	3	0	1412	NA	NA
orf19.2964::orf19.2964	39	44	0	2623	NA	NA
orf19.2965.1::orf19.2965.1	132	156	0	530	NA	NA
orf19.2965::orf19.2965	220	225	1	1253	1	NA
orf19.2966::orf19.2966	158	184	0	1028	NA	NA
orf19.2967::TIF34	99	95	0	1230	NA	NA
orf19.2968::orf19.2968	1	9	0	1171	NA	NA
orf19.2969::RAD16	209	230	0	2696	NA	NA
orf19.296::orf19.296	3	0	0	410	NA	NA
orf19.2970::LYS2	35	36	0	4383	NA	NA
orf19.2971::orf19.2971	6	9	0	2017	NA	NA
orf19.2972::PDE2	25	26	0	2267	NA	NA
orf19.2973::orf19.2973	13	7	0	2611	NA	NA
orf19.2974::YKT6	44	53	0	973	NA	NA
orf19.2975::YPT7	6	6	0	1213	NA	NA
orf19.2977::MIA40	29	27	0	1056	NA	NA
orf19.2978::orf19.2978	6	6	0	580	NA	NA
orf19.297::DTD2	30	37	0	610	NA	NA
orf19.2980::orf19.2980	8	5	0	2683	NA	NA
orf19.2982::orf19.2982	5	8	0	1709	NA	NA
orf19.2983::CDC73	73	79	0	1216	NA	NA
orf19.2984::MST1	10	13	0	1479	NA	NA
orf19.2985::orf19.2985	38	39	0	680	NA	NA
orf19.2986::orf19.2986	4	1	0	555	NA	NA
orf19.2987::orf19.2987	21	16	0	1945	NA	NA
orf19.2988::orf19.2988	259	269	2	1380	1	NA
orf19.2989::GOR1	144	172	0	1286	NA	NA
orf19.298::orf19.298	1	2	0	503	NA	NA
orf19.2990::XOG1	2	1	0	1898	NA	NA
orf19.2991::HOL1	1	1	0	2022	NA	NA
orf19.2992::RPP1A	2751	871	2136	546	NA	1
orf19.2994.1::RPS16A	1246	419	1018	996	NA	1
orf19.2994::RPL13	1940	519	1503	738	NA	1
orf19.2995::orf19.2995	5	6	0	962	NA	NA
orf19.2996::orf19.2996	8	17	0	3414	NA	NA
orf19.2998::TSR2	4	12	0	761	NA	NA
orf19.299::ECM14	16	14	0	1592	NA	NA
orf19.29::orf19.29	1	0	0	1149	NA	NA
orf19.3000::ORC1	23	20	0	2675	NA	NA
orf19.3001::TEM1	11	10	0	842	NA	NA
orf19.3002::RPS1	3052	714	2599	964	NA	1
orf19.3003.1::RPL6	1398	369	1101	1273	NA	1
orf19.3003::orf19.3003	57	79	0	4706	NA	NA
orf19.3004::orf19.3004	131	153	0	1597	NA	NA
orf19.3006::GGA2	171	208	0	2272	NA	NA
orf19.3007.2::orf19.3007.2	8	10	0	1010	NA	NA
orf19.3007::orf19.3007	37	42	0	745	NA	NA
orf19.3008::COQ4	43	64	0	1145	NA	NA
orf19.3009::orf19.3009	2	1	0	2242	NA	NA
orf19.300::AIP2	54	58	0	1841	1	NA
orf19.3010.1::ECM33	440	504	1	2401	NA	NA
orf19.3010::orf19.3010	35	37	0	1406	NA	NA
orf19.3012::ARO80	8	2	0	3468	NA	NA
orf19.3013::CDC12	116	110	0	1649	1	NA
orf19.3014::BMH1	994	1124	2	1249	1	NA
orf19.3015::ARX1	61	43	0	1894	1	NA
orf19.3016::orf19.3016	64	56	1	531	NA	NA
orf19.3018::SPP1	4	3	0	1434	NA	NA
orf19.3019::orf19.3019	11	8	0	2439	NA	NA
orf19.301::PGA18	12	6	0	3080	NA	NA
orf19.3021::orf19.3021	29	22	0	1504	NA	NA
orf19.3022::orf19.3022	39	49	0	1052	NA	NA
orf19.3023::NGG1	19	8	0	2112	NA	NA
orf19.3026::MAS1	39	38	0	1567	NA	NA
orf19.3027::orf19.3027	70	99	0	1515	NA	NA
orf19.3029::EHD3	18	21	0	1973	NA	NA
orf19.302::orf19.302	19	23	0	1039	NA	NA
orf19.3030::orf19.3030	14	15	0	2069	NA	NA
orf19.3031::SEC62	7	12	0	1092	NA	NA
orf19.3034::RLI1	25	48	0	2299	1	NA
orf19.3035::orf19.3035	48	59	0	4817	NA	NA
orf19.3037::orf19.3037	186	213	0	2179	NA	NA
orf19.3038::TPS2	570	632	0	2958	1	NA
orf19.3040::EHT1	192	200	0	1849	1	NA
orf19.3041::orf19.3041	26	40	0	2249	NA	NA
orf19.3042::orf19.3042	9	6	0	1214	NA	NA
orf19.3043::orf19.3043	25	24	0	1688	NA	NA
orf19.3045::orf19.3045	47	63	0	1929	NA	NA
orf19.3047::orf19.3047	78	79	0	3790	NA	NA
orf19.3048::orf19.3048	9	7	0	3292	NA	NA
orf19.304::orf19.304	2	2	0	1733	NA	NA
orf19.3050::AGE1	35	31	0	3137	NA	NA
orf19.3051::orf19.3051	176	186	1	1142	NA	NA
orf19.3052::YPT1	205	247	0	780	NA	NA
orf19.3053::orf19.3053	1483	1812	1	715	NA	NA
orf19.3054::RPN3	195	193	0	1574	1	NA
orf19.3055::MED17	29	31	0	2018	NA	NA
orf19.3057::orf19.3057	21	23	0	604	NA	NA
orf19.3058::COQ6	75	100	0	1706	NA	NA
orf19.3059::SUA71	151	175	0	1372	NA	NA
orf19.305::orf19.305	12	10	0	1602	NA	NA
orf19.3060::orf19.3060	48	59	0	1019	NA	NA
orf19.3061.1::orf19.3061.1	177	214	9	787	NA	NA
orf19.3061::IMP1	56	47	0	720	NA	NA
orf19.3062::orf19.3062	12	8	0	3648	NA	NA
orf19.3063::HFL1	15	14	0	796	NA	NA
orf19.3064.1::orf19.3064.1	10	7	1	377	NA	NA
orf19.3064::MRPL27	26	38	0	621	NA	NA
orf19.3065::DAO1	36	51	0	1151	NA	NA
orf19.3066::ENG1	18	34	0	3601	NA	NA
orf19.306::USO5	2	5	0	2241	NA	NA
orf19.3071::MIH1	41	60	0	4245	NA	NA
orf19.3074::TLO10	73	79	0	659	NA	NA
orf19.3076::orf19.3076	46	54	0	461	NA	NA
orf19.3077::VID21	9	11	0	2158	NA	NA
orf19.307::orf19.307	31	31	0	1960	NA	NA
orf19.3080::orf19.3080	4	7	0	3658	NA	NA
orf19.3083::orf19.3083	9	21	0	1276	NA	NA
orf19.3084::orf19.3084	14	15	1	955	NA	NA
orf19.3086::SEC10	28	34	0	2536	NA	NA
orf19.3087.1::orf19.3087.1	1	6	0	292	NA	NA
orf19.3087.2::orf19.3087.2	32	31	0	339	NA	NA
orf19.3087::UBI3	4422	1217	3280	648	NA	1
orf19.3088::orf19.3088	2	1	0	874	NA	NA
orf19.3089::orf19.3089	6	4	0	768	NA	NA
orf19.308::orf19.308	2	2	0	1724	NA	NA
orf19.3091::orf19.3091	24	19	0	4411	NA	NA
orf19.3093::MSH2	11	7	0	2731	NA	NA
orf19.3097::PDA1	977	267	758	1312	NA	1
orf19.3098::orf19.3098	11	18	0	6225	NA	NA
orf19.3099::TRP4	46	52	0	1296	1	NA
orf19.309::DAL5	3	1	0	1577	NA	NA
orf19.30::SPF1	21	27	0	3866	NA	NA
orf19.3100::orf19.3100	1	2	0	3334	NA	NA
orf19.3102::CTA6	9	7	0	814	NA	NA
orf19.3103::orf19.3103	31	39	0	4469	NA	NA
orf19.3104::YDC1	9	21	0	1187	NA	NA
orf19.3106::MET16	9	18	0	1001	NA	NA
orf19.3108::orf19.3108	4	5	0	595	NA	NA
orf19.310::orf19.310	3	1	0	1761	NA	NA
orf19.3111::PRA1	1	0	0	1028	NA	NA
orf19.3113::orf19.3113	3	0	0	771	NA	NA
orf19.3114::orf19.3114	2	1	0	1049	NA	NA
orf19.3115::orf19.3115	20	27	0	1364	NA	NA
orf19.3116::EXM2	32	32	0	1093	NA	NA
orf19.3120::orf19.3120	2	4	0	1926	NA	NA
orf19.3122.2::orf19.3122.2	230	246	1	404	NA	NA
orf19.3122::ARR3	19	25	0	1287	NA	NA
orf19.3123.2::orf19.3123.2	42	38	0	952	NA	NA
orf19.3123::RPT5	177	189	0	1415	1	NA
orf19.3124::orf19.3124	50	58	0	1401	1	NA
orf19.3125::orf19.3125	13	12	0	838	NA	NA
orf19.3126::CCT6	71	85	1	1803	1	NA
orf19.3127::CZF1	3	3	0	3137	1	NA
orf19.3128::orf19.3128	90	99	0	2125	NA	NA
orf19.3129::orf19.3129	59	74	0	1558	NA	NA
orf19.3130::orf19.3130	10	12	0	1168	NA	NA
orf19.3131::OYE32	36	33	1	1382	NA	NA
orf19.3132::orf19.3132	5	8	0	2137	NA	NA
orf19.3133::GUT2	204	214	0	2352	1	NA
orf19.3135::orf19.3135	52	75	0	1985	NA	NA
orf19.3136::orf19.3136	41	38	0	1663	NA	NA
orf19.3138::NOP1	59	60	0	1200	NA	NA
orf19.3139::orf19.3139	133	162	0	1255	NA	NA
orf19.3140.1::orf19.3140.1	230	243	1	614	NA	NA
orf19.3141::orf19.3141	8	15	0	2836	NA	NA
orf19.3142::orf19.3142	15	11	0	1429	NA	NA
orf19.3147::orf19.3147	21	23	0	918	NA	NA
orf19.3148::orf19.3148	3	2	0	2801	NA	NA
orf19.3149::LSP1	129	152	0	1307	1	NA
orf19.314::orf19.314	16	24	0	3053	NA	NA
orf19.3150::GRE2	81	74	1	1901	NA	NA
orf19.3151::orf19.3151	11	10	0	1940	NA	NA
orf19.3152::AMO2	5	8	0	2087	NA	NA
orf19.3153::MSS4	30	22	0	3083	NA	NA
orf19.3154::orf19.3154	50	59	0	1592	NA	NA
orf19.3156::orf19.3156	124	138	0	3692	NA	NA
orf19.3158::orf19.3158	14	13	0	1640	NA	NA
orf19.3159::UTP20	17	24	0	7681	NA	NA
orf19.315::orf19.315	20	29	0	662	NA	NA
orf19.3160::HSP12	152	204	0	590	NA	NA
orf19.3161::orf19.3161	23	18	0	1049	NA	NA
orf19.3163::orf19.3163	5	13	0	1238	NA	NA
orf19.3166::orf19.3166	32	54	0	5190	NA	NA
orf19.3167::orf19.3167	22	18	0	1535	NA	NA
orf19.3168::RPN8	197	249	0	1115	NA	NA
orf19.3169::orf19.3169	43	42	0	1251	NA	NA
orf19.316::SEC13	150	170	1	1119	NA	NA
orf19.3170::orf19.3170	11	7	0	2413	NA	NA
orf19.3171::ACH1	66	76	0	2051	NA	NA
orf19.3172::orf19.3172	1	0	0	1451	NA	NA
orf19.3173::orf19.3173	45	38	0	1121	NA	NA
orf19.3174::CDC24	26	25	0	3565	NA	NA
orf19.3175::orf19.3175	217	238	0	2082	NA	NA
orf19.3176::RIM21	9	9	0	1698	NA	NA
orf19.3177::orf19.3177	21	30	0	1830	NA	NA
orf19.3178::orf19.3178	18	21	0	1643	NA	NA
orf19.317::PNP1	111	127	0	1087	NA	NA
orf19.3180::orf19.3180	23	42	0	2155	NA	NA
orf19.3181.1::orf19.3181.1	9	10	0	305	NA	NA
orf19.3182::GIS2	178	228	0	1044	NA	NA
orf19.3183::orf19.3183	65	85	0	838	NA	NA
orf19.3184::orf19.3184	22	28	0	840	NA	NA
orf19.3185::orf19.3185	83	73	0	2514	1	NA
orf19.3187::ZNC1	16	16	0	3165	NA	NA
orf19.3188::TAC1	2	3	0	3573	NA	NA
orf19.318::orf19.318	3	5	0	1684	NA	NA
orf19.3190::HAL9	15	19	0	4342	NA	NA
orf19.3192::STI1	72	78	0	1998	1	NA
orf19.3193::FCR3	7	6	0	2034	NA	NA
orf19.3195::HIP1	35	41	0	2168	NA	NA
orf19.3197::PAP1	14	21	0	1865	NA	NA
orf19.3198::OBPA	109	113	0	1434	NA	NA
orf19.3199::PIKA	55	71	0	3030	NA	NA
orf19.319::orf19.319	47	40	1	686	NA	NA
orf19.31::orf19.31	23	34	0	2054	NA	NA
orf19.3201::MTLA1	12	24	0	1245	NA	NA
orf19.3202::orf19.3202	2	4	0	2888	NA	NA
orf19.3203::RCY1	28	17	0	2819	NA	NA
orf19.3205::MPRL36	8	5	0	822	NA	NA
orf19.3206::CCT7	129	122	0	1790	NA	NA
orf19.3207::CCN1	3	0	0	2816	NA	NA
orf19.3208::DAL52	22	18	0	2230	NA	NA
orf19.320::orf19.320	13	14	0	1446	NA	NA
orf19.3211::RCF3	47	61	0	1203	NA	NA
orf19.3212::MID1	14	21	0	1824	NA	NA
orf19.3213::orf19.3213	14	20	0	2779	NA	NA
orf19.3214::orf19.3214	97	93	0	2595	NA	NA
orf19.3215::orf19.3215	38	41	0	652	NA	NA
orf19.3216::orf19.3216	2	2	0	3404	NA	NA
orf19.3218::orf19.3218	20	15	0	2135	NA	NA
orf19.3219::orf19.3219	5	2	0	2452	NA	NA
orf19.321::orf19.321	30	28	0	2007	NA	NA
orf19.3220::orf19.3220	10	6	0	903	NA	NA
orf19.3221::CPA2	1	6	0	3702	NA	NA
orf19.3222::orf19.3222	8	5	0	3623	NA	NA
orf19.3223.1::orf19.3223.1	196	221	0	860	NA	NA
orf19.3223::ATP3	905	202	865	1292	NA	1
orf19.3225::CWH43	32	39	0	3328	NA	NA
orf19.3226::orf19.3226	1	3	0	688	NA	NA
orf19.3227::FTH2	3	4	0	1893	NA	NA
orf19.3228::orf19.3228	63	57	0	2807	NA	NA
orf19.3230::BOI2	21	24	0	4295	NA	NA
orf19.3231::CDC27	23	23	0	2854	NA	NA
orf19.3232::orf19.3232	1	0	0	NA	NA	NA
orf19.3233::HSE1	18	12	0	1729	NA	NA
orf19.3234.1::SFT1	39	46	0	393	NA	NA
orf19.3234::OYE22	5	7	0	1586	NA	NA
orf19.3235::orf19.3235	137	127	0	961	NA	NA
orf19.3237::orf19.3237	33	40	0	5364	NA	NA
orf19.3239::CTF18	19	20	0	2740	NA	NA
orf19.323::orf19.323	4	4	0	4755	NA	NA
orf19.3240::ERG27	26	21	0	1156	NA	NA
orf19.3241::orf19.3241	10	11	0	4394	NA	NA
orf19.3242::orf19.3242	46	63	0	921	NA	NA
orf19.3243::SRP54	88	102	0	1846	1	NA
orf19.3244::orf19.3244	20	16	0	566	NA	NA
orf19.3245::orf19.3245	11	8	0	2789	NA	NA
orf19.3247::orf19.3247	40	52	0	6671	NA	NA
orf19.3248::orf19.3248	20	12	0	1237	NA	NA
orf19.3249::LAG1	16	14	0	1576	NA	NA
orf19.3250::orf19.3250	29	29	0	2114	NA	NA
orf19.3251::ARC19	169	191	1	766	NA	NA
orf19.3252::DAL81	6	3	0	3343	NA	NA
orf19.3254::orf19.3254	2	3	0	2233	NA	NA
orf19.3255::TEN1	1	0	0	1029	NA	NA
orf19.3256::SLN1	20	19	0	4428	NA	NA
orf19.3259::orf19.3259	73	84	0	761	NA	NA
orf19.325::orf19.325	33	28	0	2997	NA	NA
orf19.3260::orf19.3260	66	74	0	2539	NA	NA
orf19.3261::ATO9	82	65	0	744	NA	NA
orf19.3264.1::orf19.3264.1	2715	747	1488	454	NA	1
orf19.3264::CCE1	59	53	119	3372	NA	NA
orf19.3265.1::orf19.3265.1	36	47	0	448	NA	NA
orf19.3265::TRM1	7	8	0	1826	NA	NA
orf19.3266::orf19.3266	7	2	0	1418	NA	NA
orf19.3267::orf19.3267	7	6	0	1219	NA	NA
orf19.3268::TMA19	1904	490	1610	611	NA	1
orf19.3269::GSL2	15	12	0	5702	NA	NA
orf19.326::orf19.326	43	35	0	819	NA	NA
orf19.3272::orf19.3272	6	8	0	1059	NA	NA
orf19.3273::orf19.3273	50	53	0	1076	NA	NA
orf19.3275::orf19.3275	6	1	0	489	NA	NA
orf19.3276::PWP2	24	26	1	2901	NA	NA
orf19.3278::GSY1	1242	1422	1	2211	1	NA
orf19.3279::HYR4	10	5	0	4593	NA	NA
orf19.327::HTA3	82	97	0	737	NA	NA
orf19.3281::orf19.3281	104	104	0	1570	NA	NA
orf19.3282::BMT3	2	3	0	1948	NA	NA
orf19.3283::orf19.3283	1	8	0	730	NA	NA
orf19.3285::orf19.3285	1	2	0	1565	NA	NA
orf19.3286::orf19.3286	13	12	0	1484	NA	NA
orf19.3287::BUD22	3	1	0	1521	NA	NA
orf19.3288::NMA111	15	14	0	3088	NA	NA
orf19.3289::orf19.3289	17	19	0	1246	NA	NA
orf19.328::NPR2	5	4	0	2263	NA	NA
orf19.3290::orf19.3290	175	183	1	639	NA	NA
orf19.3291::HMT1	92	139	0	1191	NA	NA
orf19.3292::orf19.3292	33	43	0	636	NA	NA
orf19.3293::orf19.3293	43	46	0	1013	NA	NA
orf19.3294::MBF1	702	785	0	635	NA	NA
orf19.3295::orf19.3295	8	9	0	1881	NA	NA
orf19.3296::orf19.3296	12	20	0	1618	NA	NA
orf19.3297::orf19.3297	97	103	1	550	NA	NA
orf19.3298::CCH1	30	31	0	7294	NA	NA
orf19.329::orf19.329	7	7	0	1634	NA	NA
orf19.3300::ZPR1	68	76	0	1713	1	NA
orf19.3301::orf19.3301	13	9	0	2670	NA	NA
orf19.330.1::RUB1	102	94	1	390	NA	NA
orf19.3302::orf19.3302	96	127	0	2564	NA	NA
orf19.3303::orf19.3303	30	46	0	2758	NA	NA
orf19.3304::orf19.3304	4	4	0	953	NA	NA
orf19.3305::ZCF17	18	20	0	2371	NA	NA
orf19.3306::orf19.3306	2	0	0	2485	NA	NA
orf19.3307::orf19.3307	52	61	0	1538	NA	NA
orf19.3308::STB5	9	15	0	2338	NA	NA
orf19.3309::orf19.3309	22	37	0	1483	NA	NA
orf19.3310::orf19.3310	26	28	0	1043	NA	NA
orf19.3311::IFD3	4	9	0	1248	NA	NA
orf19.3312::orf19.3312	95	93	0	1965	NA	NA
orf19.3314::TRS20	11	7	0	633	NA	NA
orf19.3315::CTA9	30	34	0	1684	NA	NA
orf19.3317::MED22	6	11	0	575	NA	NA
orf19.3318::orf19.3318	6	7	0	2592	NA	NA
orf19.3319::orf19.3319	131	123	0	1071	NA	NA
orf19.331::orf19.331	6	11	0	759	NA	NA
orf19.3321::MRS7	55	67	0	1933	1	NA
orf19.332.1::orf19.332.1	298	365	1	455	NA	NA
orf19.3322::DUT1	48	63	0	701	NA	NA
orf19.3323::orf19.3323	4	10	0	1035	NA	NA
orf19.3324::TIF	646	159	483	1424	NA	1
orf19.3325.3::RPS21B	3007	1115	2191	826	NA	1
orf19.3325::orf19.3325	190	223	0	2630	NA	NA
orf19.3327::TRM2	8	10	0	2103	NA	NA
orf19.3329::orf19.3329	23	27	0	1740	NA	NA
orf19.332::orf19.332	46	50	0	2227	NA	NA
orf19.3330::CRL1	28	25	0	1148	NA	NA
orf19.3331::ABC1	35	48	0	2007	NA	NA
orf19.3332::orf19.3332	17	20	0	3109	NA	NA
orf19.3333::orf19.3333	40	51	0	1555	NA	NA
orf19.3334::RPS21	2554	558	2111	981	NA	1
orf19.3335::orf19.3335	114	141	0	752	NA	NA
orf19.333::FCY2	47	61	0	2145	NA	NA
orf19.3340::SOD2	216	225	0	881	NA	NA
orf19.3341::orf19.3341	202	245	0	2010	NA	NA
orf19.3342::orf19.3342	53	67	0	2155	NA	NA
orf19.3344::VPS17	34	35	0	1752	NA	NA
orf19.3345::SIZ1	14	20	0	4933	NA	NA
orf19.3347::RPB7	29	23	0	918	NA	NA
orf19.3348::orf19.3348	46	53	0	768	NA	NA
orf19.3349::orf19.3349	78	75	0	3995	1	NA
orf19.334::orf19.334	6	4	0	1030	NA	NA
orf19.3350::MRP20	30	34	0	1028	NA	NA
orf19.3351::orf19.3351	6	11	0	1538	NA	NA
orf19.3352::orf19.3352	12	7	0	2160	NA	NA
orf19.3353::orf19.3353	69	92	0	1200	NA	NA
orf19.3354::orf19.3354	129	33	104	1537	NA	NA
orf19.3355::ISN1	334	397	0	1540	NA	NA
orf19.3356::ESP1	20	12	0	4941	NA	NA
orf19.3357::orf19.3357	21	23	0	760	NA	NA
orf19.3358::LSC1	477	560	0	1290	NA	NA
orf19.3359::ARP8	120	115	0	4027	NA	NA
orf19.335::orf19.335	9	26	0	2815	NA	NA
orf19.3360::orf19.3360	17	20	0	2438	NA	NA
orf19.3362::orf19.3362	3	3	0	1528	NA	NA
orf19.3363::VTC4	224	207	0	2434	1	NA
orf19.3364::orf19.3364	97	100	0	833	NA	NA
orf19.3365::DAO2	35	31	0	1366	NA	NA
orf19.3366.1::orf19.3366.1	169	187	1	749	NA	NA
orf19.3366::CSH3	44	57	0	1015	NA	NA
orf19.3367::orf19.3367	14	20	0	1020	NA	NA
orf19.3369::MOH1	7	5	0	1907	NA	NA
orf19.336::YAH1	10	10	0	719	NA	NA
orf19.3370::DOT4	9	5	0	2445	NA	NA
orf19.3371::JAB1	33	35	0	2051	NA	NA
orf19.3373::orf19.3373	3	5	0	1955	NA	NA
orf19.3378::orf19.3378	14	17	0	762	NA	NA
orf19.337::VTI1	79	104	0	998	NA	NA
orf19.3380::HWP2	2	1	0	2757	NA	NA
orf19.338::orf19.338	73	82	0	3323	NA	NA
orf19.3391::ADK1	813	905	0	943	NA	NA
orf19.3392::DOG1	140	147	0	806	NA	NA
orf19.3393::orf19.3393	5	6	0	1889	NA	NA
orf19.3394::orf19.3394	42	50	0	1016	NA	NA
orf19.3395::orf19.3395	32	19	0	1667	NA	NA
orf19.3396::HCH1	82	91	0	659	NA	NA
orf19.3399::orf19.3399	13	17	0	2435	NA	NA
orf19.339::NDE1	380	426	0	1867	NA	NA
orf19.3400::COQ3	49	47	0	1029	NA	NA
orf19.3401::CTA1	52	48	0	736	NA	NA
orf19.3402::FPG1	32	47	0	1293	NA	NA
orf19.3405::ZCF18	14	20	0	1791	NA	NA
orf19.3406::orf19.3406	3	1	0	1746	NA	NA
orf19.3407::RAD18	8	8	0	1448	NA	NA
orf19.3409::SEC12	63	75	0	2673	NA	NA
orf19.340::orf19.340	30	28	0	1180	NA	NA
orf19.3411::orf19.3411	47	48	0	1301	NA	NA
orf19.3412::ATG15	28	35	0	2234	NA	NA
orf19.3414::SUR7	17	20	0	1196	NA	NA
orf19.3415.1::RPL32	2985	1093	2004	1035	NA	1
orf19.3415::PTK2	32	38	1	2929	NA	NA
orf19.3417::ACF2	32	44	0	2386	NA	NA
orf19.3419::MAE1	188	185	0	2209	1	NA
orf19.341::orf19.341	26	28	0	2087	NA	NA
orf19.3421.1::MED19	30	34	0	748	NA	NA
orf19.3422::FMP27	103	136	0	8221	NA	NA
orf19.3423::TIF3	35	38	1	1966	1	NA
orf19.3425::orf19.3425	7	3	0	2213	NA	NA
orf19.3426::ANB1	2999	752	2399	1518	NA	1
orf19.3428::orf19.3428	7	4	0	2222	NA	NA
orf19.3429::FGR47	3	4	0	3346	NA	NA
orf19.342::BMT7	3	2	0	2183	NA	NA
orf19.3431::orf19.3431	46	37	1	4438	NA	NA
orf19.3433::OYE23	88	96	0	1468	NA	NA
orf19.3434::TRY5	3	4	0	3564	NA	NA
orf19.3435::orf19.3435	1	0	0	741	NA	NA
orf19.3436::orf19.3436	4	5	0	1212	NA	NA
orf19.3438::orf19.3438	7	21	0	1322	NA	NA
orf19.3439::orf19.3439	2	0	0	1165	NA	NA
orf19.3441::FRP6	16	11	0	1362	NA	NA
orf19.3442::orf19.3442	260	313	0	1464	NA	NA
orf19.3443::OYE2	49	78	1	1416	NA	NA
orf19.3444::orf19.3444	6	9	0	2481	NA	NA
orf19.3445::HOC1	71	82	0	1364	NA	NA
orf19.3446::orf19.3446	65	53	0	715	NA	NA
orf19.3447::orf19.3447	45	49	0	2352	NA	NA
orf19.3448::orf19.3448	115	137	0	766	NA	NA
orf19.3449.2::orf19.3449.2	23	20	0	1138	NA	NA
orf19.3449::orf19.3449	45	43	0	2618	NA	NA
orf19.344::orf19.344	1	0	0	1530	NA	NA
orf19.3450.1::orf19.3450.1	10	15	1	1261	NA	NA
orf19.3453::orf19.3453	18	24	0	3189	NA	NA
orf19.3455::orf19.3455	1	4	0	1525	NA	NA
orf19.3456::orf19.3456	14	13	0	1802	NA	NA
orf19.3457::SWD3	25	18	0	1337	NA	NA
orf19.3458::orf19.3458	17	22	0	1312	NA	NA
orf19.3459::orf19.3459	21	25	0	2348	NA	NA
orf19.345::orf19.345	5	5	0	1708	NA	NA
orf19.3460::orf19.3460	2	2	0	953	NA	NA
orf19.3461::orf19.3461	20	22	0	883	NA	NA
orf19.3462::SAR1	214	211	0	1012	NA	NA
orf19.3463::orf19.3463	8	5	0	2254	NA	NA
orf19.3465::RPL10A	3642	729	2819	831	NA	1
orf19.3466::orf19.3466	8	4	0	1429	NA	NA
orf19.3467::SEC27	115	98	0	3124	NA	NA
orf19.3468::ALG11	5	5	0	2031	NA	NA
orf19.3469::orf19.3469	31	26	0	1392	NA	NA
orf19.346::ALT1	24	34	0	1934	NA	NA
orf19.3471::orf19.3471	6	20	0	741	NA	NA
orf19.3473::orf19.3473	4	6	0	2050	NA	NA
orf19.3474::IPL1	2	2	0	1868	NA	NA
orf19.3475::orf19.3475	59	64	1	991	NA	NA
orf19.3476::HRR25	33	28	0	1755	NA	NA
orf19.3477::orf19.3477	9	6	0	1771	NA	NA
orf19.3478::NIP7	13	24	0	786	NA	NA
orf19.347::RSN1	41	39	0	1503	NA	NA
orf19.3480::orf19.3480	12	17	0	1634	1	NA
orf19.3481::orf19.3481	9	9	0	2206	1	NA
orf19.3482::orf19.3482	19	33	0	1487	NA	NA
orf19.3483::orf19.3483	36	26	0	1540	NA	NA
orf19.3487::orf19.3487	46	59	0	1015	NA	NA
orf19.348::SKN2	32	32	0	2844	NA	NA
orf19.3490::FGR6-4	4	9	0	1538	NA	NA
orf19.3494::CTF5	22	19	0	1313	NA	NA
orf19.3496::CHC1	165	152	0	5246	NA	NA
[truncated: 3,690 more rows]

## Sheet: Supplementary Data 6
Supplementary Data 6: identify new transcripts/isoforms by depletion of all known transcripts in Candida albicans transcriptome
contig	start	end	iid	strand	unreported	notes
Ca21chr1_C_albicans_SC5314	54577	55257	novel-9	+	N
Ca21chr1_C_albicans_SC5314	134235	135025	novel-10	+	N
Ca21chr1_C_albicans_SC5314	247956	248340	novel-13	+	N
Ca21chr1_C_albicans_SC5314	349952	350400	novel-14	+	N
Ca21chr1_C_albicans_SC5314	403872	404147	novel-15	+	N
Ca21chr1_C_albicans_SC5314	473696	473992	novel-18	+	N
Ca21chr1_C_albicans_SC5314	700416	701193	novel-19	+	N
Ca21chr1_C_albicans_SC5314	805121	805782	novel-20	+	N
Ca21chr1_C_albicans_SC5314	861122	861492	novel-22	+	Y	antisense to a region that is unannotated but reported
Ca21chr1_C_albicans_SC5314	888652	889213	novel-23	+	N
Ca21chr1_C_albicans_SC5314	990986	991373	novel-24	+	N
Ca21chr1_C_albicans_SC5314	1028452	1029128	novel-25	+	N
Ca21chr1_C_albicans_SC5314	1203741	1203980	novel-27	+	N
Ca21chr1_C_albicans_SC5314	1244102	1244466	novel-28	+	N
Ca21chr1_C_albicans_SC5314	1396631	1396814	novel-29	+	N
Ca21chr1_C_albicans_SC5314	1488204	1488413	novel-30	+	N
Ca21chr1_C_albicans_SC5314	1488443	1489361	novel-31	+	N
Ca21chr1_C_albicans_SC5314	1614724	1614838	novel-32	+	N
Ca21chr1_C_albicans_SC5314	1614843	1615651	novel-33	+	N
Ca21chr1_C_albicans_SC5314	1664743	1666054	novel-34	+	N
Ca21chr1_C_albicans_SC5314	1673516	1674106	novel-35	+	N
Ca21chr1_C_albicans_SC5314	1688401	1689316	novel-36	+	N
Ca21chr1_C_albicans_SC5314	1714411	1714724	novel-37	+	N
Ca21chr1_C_albicans_SC5314	1728238	1728598	novel-38	+	N
Ca21chr1_C_albicans_SC5314	1845458	1845944	novel-39	+	N
Ca21chr1_C_albicans_SC5314	1952470	1952843	novel-40	+	N
Ca21chr1_C_albicans_SC5314	2164392	2165232	novel-41	+	N
Ca21chr1_C_albicans_SC5314	2217610	2217918	novel-42	+	N
Ca21chr1_C_albicans_SC5314	2363805	2364154	novel-43	+	N
Ca21chr1_C_albicans_SC5314	2516550	2517075	novel-44	+	N
Ca21chr1_C_albicans_SC5314	2831196	2831674	novel-46	+	N
Ca21chr1_C_albicans_SC5314	2883216	2883638	novel-47	+	N
Ca21chr1_C_albicans_SC5314	2887192	2887408	novel-48	+	N
Ca21chr1_C_albicans_SC5314	2963036	2963198	novel-49	+	N
Ca21chr1_C_albicans_SC5314	2963234	2963394	novel-50	+	N
Ca21chr1_C_albicans_SC5314	3180985	3181759	novel-52	+	N
Ca21chr1_C_albicans_SC5314	3183419	3184016	novel-53	+	Y	antisense to a region that is annotated
Ca21chr1_C_albicans_SC5314	3184418	3184520	novel-54	+	N
Ca21chr1_C_albicans_SC5314	3184662	3185911	novel-55	+	N
Ca21chr2_C_albicans_SC5314	218507	218783	novel-56	+	N
Ca21chr2_C_albicans_SC5314	454569	454701	novel-57	+	N
Ca21chr2_C_albicans_SC5314	454717	454853	novel-58	+	N
Ca21chr2_C_albicans_SC5314	454864	455133	novel-59	+	N
Ca21chr2_C_albicans_SC5314	663175	663283	novel-60	+	N
Ca21chr2_C_albicans_SC5314	663288	663479	novel-61	+	N
Ca21chr2_C_albicans_SC5314	964318	964642	novel-62	+	N
Ca21chr2_C_albicans_SC5314	969960	977154	novel-63	+	N
Ca21chr2_C_albicans_SC5314	988065	988458	novel-64	+	N
Ca21chr2_C_albicans_SC5314	1024469	1025149	novel-65	+	N
Ca21chr2_C_albicans_SC5314	1025473	1025887	novel-66	+	N
Ca21chr2_C_albicans_SC5314	1204130	1204561	novel-69	+	N
Ca21chr2_C_albicans_SC5314	1309858	1310452	novel-70	+	N
Ca21chr2_C_albicans_SC5314	1332663	1333163	novel-71	+	N
Ca21chr2_C_albicans_SC5314	1345285	1345722	novel-72	+	N
Ca21chr2_C_albicans_SC5314	1369167	1369540	novel-75	+	N
Ca21chr2_C_albicans_SC5314	1369859	1370237	novel-76	+	N
Ca21chr2_C_albicans_SC5314	1425794	1426255	novel-77	+	N
Ca21chr2_C_albicans_SC5314	1637888	1638238	novel-78	+	N
Ca21chr2_C_albicans_SC5314	1741452	1742007	novel-79	+	N
Ca21chr2_C_albicans_SC5314	1864935	1865276	novel-81	+	N
Ca21chr2_C_albicans_SC5314	1887556	1887913	novel-82	+	N
Ca21chr2_C_albicans_SC5314	2039947	2040073	novel-83	+	N
Ca21chr2_C_albicans_SC5314	2134607	2135091	novel-84	+	N
Ca21chr2_C_albicans_SC5314	2148962	2149735	novel-85	+	N
Ca21chr2_C_albicans_SC5314	2179522	2179738	novel-86	+	N
Ca21chr3_C_albicans_SC5314	116282	117653	novel-87	+	N
Ca21chr3_C_albicans_SC5314	243756	244345	novel-88	+	N
Ca21chr3_C_albicans_SC5314	359920	361578	novel-89	+	N
Ca21chr3_C_albicans_SC5314	370218	371355	novel-90	+	N
Ca21chr3_C_albicans_SC5314	458692	458919	novel-91	+	N
Ca21chr3_C_albicans_SC5314	703591	703775	novel-93	+	N
Ca21chr3_C_albicans_SC5314	726575	728150	novel-94	+	Y	antisense to a region that is annotated
Ca21chr3_C_albicans_SC5314	865979	866337	novel-95	+	N
Ca21chr3_C_albicans_SC5314	1269063	1269707	novel-97	+	N
Ca21chr3_C_albicans_SC5314	1273023	1273231	novel-98	+	Y
Ca21chr3_C_albicans_SC5314	1648745	1649434	novel-99	+	N
Ca21chr3_C_albicans_SC5314	1724030	1724578	novel-100	+	N
Ca21chr3_C_albicans_SC5314	1786652	1786833	novel-101	+	N
Ca21chr3_C_albicans_SC5314	1793648	1794766	novel-102	+	N
Ca21chr4_C_albicans_SC5314	80404	81237	novel-103	+	N
Ca21chr4_C_albicans_SC5314	127577	127977	novel-104	+	N
Ca21chr4_C_albicans_SC5314	170556	171711	novel-105	+	N
Ca21chr4_C_albicans_SC5314	173097	173232	novel-106	+	N
Ca21chr4_C_albicans_SC5314	319787	320093	novel-107	+	N
Ca21chr4_C_albicans_SC5314	359254	360050	novel-108	+	N
Ca21chr4_C_albicans_SC5314	482228	482460	novel-109	+	N
Ca21chr4_C_albicans_SC5314	521078	521291	novel-111	+	N
Ca21chr4_C_albicans_SC5314	637135	637539	novel-112	+	N
Ca21chr4_C_albicans_SC5314	781674	781983	novel-113	+	N
Ca21chr4_C_albicans_SC5314	879912	880717	novel-114	+	N
Ca21chr4_C_albicans_SC5314	946102	946251	novel-115	+	N
Ca21chr4_C_albicans_SC5314	990762	992264	novel-116	+	N
Ca21chr4_C_albicans_SC5314	997954	998549	novel-117	+	N
Ca21chr4_C_albicans_SC5314	1108067	1108461	novel-119	+	N
Ca21chr4_C_albicans_SC5314	1192831	1193347	novel-120	+	N
Ca21chr4_C_albicans_SC5314	1201803	1202781	novel-121	+	N
Ca21chr4_C_albicans_SC5314	1286745	1287786	novel-122	+	N
Ca21chr4_C_albicans_SC5314	1313532	1313716	novel-123	+	N
Ca21chr4_C_albicans_SC5314	1314187	1314543	novel-124	+	N
Ca21chr4_C_albicans_SC5314	1449515	1449899	novel-125	+	N
Ca21chr4_C_albicans_SC5314	1462620	1465395	novel-126	+	N
Ca21chr4_C_albicans_SC5314	1488877	1489557	novel-127	+	N
Ca21chr4_C_albicans_SC5314	1598467	1599092	novel-128	+	N
Ca21chr4_C_albicans_SC5314	1602089	1602998	novel-129	+	N
Ca21chr5_C_albicans_SC5314	515371	516047	novel-130	+	N
Ca21chr5_C_albicans_SC5314	516885	517140	novel-131	+	N
Ca21chr5_C_albicans_SC5314	629938	630208	novel-132	+	N
Ca21chr5_C_albicans_SC5314	637728	638820	novel-133	+	N
Ca21chr5_C_albicans_SC5314	775419	775883	novel-134	+	N
Ca21chr5_C_albicans_SC5314	1030550	1030793	novel-135	+	N
Ca21chr5_C_albicans_SC5314	1030808	1031003	novel-136	+	N
Ca21chr5_C_albicans_SC5314	1077525	1077823	novel-137	+	N
Ca21chr5_C_albicans_SC5314	1175289	1175976	novel-138	+	N
Ca21chr5_C_albicans_SC5314	1181080	1181443	novel-139	+	N
Ca21chr5_C_albicans_SC5314	1181451	1181675	novel-140	+	N
Ca21chr5_C_albicans_SC5314	1183418	1184021	novel-141	+	N
Ca21chr6_C_albicans_SC5314	6180	6581	novel-142	+	N
Ca21chr6_C_albicans_SC5314	97896	98094	novel-143	+	N
Ca21chr6_C_albicans_SC5314	153425	153624	novel-144	+	N
Ca21chr6_C_albicans_SC5314	308835	309141	novel-145	+	N
Ca21chr6_C_albicans_SC5314	313206	313737	novel-146	+	N
Ca21chr6_C_albicans_SC5314	534508	534806	novel-148	+	N
Ca21chr6_C_albicans_SC5314	824952	825808	novel-149	+	N
Ca21chr6_C_albicans_SC5314	872537	872734	novel-150	+	N
Ca21chr6_C_albicans_SC5314	873991	875335	novel-151	+	N
Ca21chr6_C_albicans_SC5314	924571	924833	novel-152	+	N
Ca21chr6_C_albicans_SC5314	987465	987705	novel-153	+	N
Ca21chr7_C_albicans_SC5314	119391	119861	novel-154	+	N
Ca21chr7_C_albicans_SC5314	121249	121776	novel-155	+	N
Ca21chr7_C_albicans_SC5314	122250	122637	novel-156	+	N
Ca21chr7_C_albicans_SC5314	190238	191319	novel-157	+	Y	antisense to a region that is annotated
Ca21chr7_C_albicans_SC5314	193426	193793	novel-158	+	N
Ca21chr7_C_albicans_SC5314	236954	238868	novel-159	+	N
Ca21chr7_C_albicans_SC5314	276580	276964	novel-160	+	N
Ca21chr7_C_albicans_SC5314	485210	485321	novel-161	+	N
Ca21chr7_C_albicans_SC5314	485326	485684	novel-162	+	N
Ca21chr7_C_albicans_SC5314	590363	591389	novel-163	+	N
Ca21chr7_C_albicans_SC5314	607423	607816	novel-164	+	N
Ca21chr7_C_albicans_SC5314	943136	943589	novel-166	+	N
Ca21chrR_C_albicans_SC5314	75180	75506	novel-168	+	N
Ca21chrR_C_albicans_SC5314	162359	162699	novel-169	+	N
Ca21chrR_C_albicans_SC5314	298557	299459	novel-170	+	N
Ca21chrR_C_albicans_SC5314	420794	422483	novel-171	+	Y	antisense to a region that is annotated
Ca21chrR_C_albicans_SC5314	515829	516237	novel-172	+	N
Ca21chrR_C_albicans_SC5314	544049	544282	novel-173	+	N
Ca21chrR_C_albicans_SC5314	547247	547494	novel-174	+	N
Ca21chrR_C_albicans_SC5314	574317	576201	novel-175	+	N
Ca21chrR_C_albicans_SC5314	611288	612449	novel-176	+	N
Ca21chrR_C_albicans_SC5314	626392	626662	novel-177	+	N
Ca21chrR_C_albicans_SC5314	646588	647360	novel-178	+	N
Ca21chrR_C_albicans_SC5314	835553	835950	novel-179	+	N
Ca21chrR_C_albicans_SC5314	943907	945001	novel-180	+	Y	antisense to a region that is annotated
Ca21chrR_C_albicans_SC5314	955264	955513	novel-181	+	N
Ca21chrR_C_albicans_SC5314	1097841	1098240	novel-182	+	N
Ca21chrR_C_albicans_SC5314	1120755	1121074	novel-183	+	N
Ca21chrR_C_albicans_SC5314	1242059	1242743	novel-186	+	N
Ca21chrR_C_albicans_SC5314	1351916	1352545	novel-187	+	Y
Ca21chrR_C_albicans_SC5314	1355154	1357134	novel-188	+	Y
Ca21chrR_C_albicans_SC5314	1358628	1360694	novel-189	+	Y
Ca21chrR_C_albicans_SC5314	1404860	1405969	novel-190	+	N
Ca21chrR_C_albicans_SC5314	1422031	1422701	novel-192	+	N
Ca21chrR_C_albicans_SC5314	1424279	1424650	novel-193	+	N
Ca21chrR_C_albicans_SC5314	1765111	1765645	novel-194	+	N
Ca21chrR_C_albicans_SC5314	1890793	1896989	novel-195	+	N
Ca21chrR_C_albicans_SC5314	1971150	1971599	novel-196	+	N
Ca21chrR_C_albicans_SC5314	1998967	1999113	novel-197	+	N
Ca21chrR_C_albicans_SC5314	1999313	1999927	novel-198	+	N
Ca21chrR_C_albicans_SC5314	2009711	2010334	novel-200	+	N
Ca21chrR_C_albicans_SC5314	2013955	2014284	novel-202	+	N
Ca21chrR_C_albicans_SC5314	2076395	2077060	novel-204	+	N
Ca21chrR_C_albicans_SC5314	2083440	2083871	novel-205	+	N
Ca21chrR_C_albicans_SC5314	2085797	2086393	novel-206	+	N
Ca21chrR_C_albicans_SC5314	2154999	2155591	novel-208	+	N
Ca21chrR_C_albicans_SC5314	2226917	2227337	novel-209	+	N
Ca21chr1_C_albicans_SC5314	9597	10211	novel-210	-	Y
Ca21chr1_C_albicans_SC5314	44805	44954	novel-211	-	N
Ca21chr1_C_albicans_SC5314	230834	231443	novel-212	-	N
Ca21chr1_C_albicans_SC5314	258315	258837	novel-213	-	N
Ca21chr1_C_albicans_SC5314	353534	353872	novel-214	-	N
Ca21chr1_C_albicans_SC5314	393463	394309	novel-215	-	N
Ca21chr1_C_albicans_SC5314	472179	472835	novel-216	-	N
Ca21chr1_C_albicans_SC5314	535800	536778	novel-217	-	N
Ca21chr1_C_albicans_SC5314	838951	839602	novel-219	-	N
Ca21chr1_C_albicans_SC5314	839612	839937	novel-220	-	N
Ca21chr1_C_albicans_SC5314	860874	861475	novel-221	-	N
Ca21chr1_C_albicans_SC5314	1291708	1291999	novel-222	-	N
Ca21chr1_C_albicans_SC5314	1421206	1421605	novel-223	-	N
Ca21chr1_C_albicans_SC5314	1630637	1631427	novel-224	-	Y	antisense to a region that is annotated
Ca21chr1_C_albicans_SC5314	1631432	1631622	novel-225	-	N
Ca21chr1_C_albicans_SC5314	1636500	1636733	novel-226	-	N
Ca21chr1_C_albicans_SC5314	1689359	1690012	novel-227	-	N
Ca21chr1_C_albicans_SC5314	1908039	1908580	novel-228	-	Y	antisense to a region that is annotated
Ca21chr1_C_albicans_SC5314	2245385	2245540	novel-230	-	N
Ca21chr1_C_albicans_SC5314	2245551	2245824	novel-231	-	N
Ca21chr1_C_albicans_SC5314	2279037	2279350	novel-232	-	N
Ca21chr1_C_albicans_SC5314	2325596	2326395	novel-233	-	N
Ca21chr1_C_albicans_SC5314	2351879	2352189	novel-234	-	N
Ca21chr1_C_albicans_SC5314	2386237	2386709	novel-235	-	N
Ca21chr1_C_albicans_SC5314	2515783	2516075	novel-236	-	N
Ca21chr1_C_albicans_SC5314	2516530	2517015	novel-237	-	N
Ca21chr1_C_albicans_SC5314	3125687	3126203	novel-238	-	N
Ca21chr1_C_albicans_SC5314	3181147	3181644	novel-239	-	N
Ca21chr1_C_albicans_SC5314	3187343	3187475	novel-240	-	N
Ca21chr2_C_albicans_SC5314	147	887	novel-241	-	N
Ca21chr2_C_albicans_SC5314	4042	4497	novel-242	-	N
Ca21chr2_C_albicans_SC5314	177111	177723	novel-244	-	N
Ca21chr2_C_albicans_SC5314	519864	520780	novel-245	-	N
Ca21chr2_C_albicans_SC5314	863905	864034	novel-246	-	N
Ca21chr2_C_albicans_SC5314	883957	884294	novel-247	-	N
Ca21chr2_C_albicans_SC5314	884303	884908	novel-248	-	N
Ca21chr2_C_albicans_SC5314	951749	952036	novel-250	-	N
Ca21chr2_C_albicans_SC5314	968471	969204	novel-251	-	N
Ca21chr2_C_albicans_SC5314	969655	970420	novel-252	-	Y	antisense to a region that is unannotated but reported
Ca21chr2_C_albicans_SC5314	1024620	1025394	novel-253	-	N
Ca21chr2_C_albicans_SC5314	1026658	1026935	novel-254	-	N
Ca21chr2_C_albicans_SC5314	1304561	1304807	novel-256	-	N
Ca21chr2_C_albicans_SC5314	1332567	1333424	novel-257	-	N
Ca21chr2_C_albicans_SC5314	1344428	1344808	novel-258	-	N
Ca21chr2_C_albicans_SC5314	1348666	1349001	novel-259	-	N
Ca21chr2_C_albicans_SC5314	1377527	1377966	novel-260	-	N
Ca21chr2_C_albicans_SC5314	1505457	1505984	novel-261	-	N
Ca21chr2_C_albicans_SC5314	1544782	1545361	novel-262	-	N
Ca21chr2_C_albicans_SC5314	1714395	1714800	novel-263	-	N
Ca21chr2_C_albicans_SC5314	1718373	1718642	novel-264	-	N
Ca21chr2_C_albicans_SC5314	1718978	1719187	novel-265	-	N
Ca21chr2_C_albicans_SC5314	1744324	1744543	novel-266	-	N
Ca21chr2_C_albicans_SC5314	1744584	1744698	novel-267	-	N
Ca21chr2_C_albicans_SC5314	1744905	1745217	novel-268	-	N
Ca21chr2_C_albicans_SC5314	1755075	1755385	novel-269	-	Y	antisense to a region that is annotated
Ca21chr2_C_albicans_SC5314	1886098	1886843	novel-270	-	N
Ca21chr2_C_albicans_SC5314	1887037	1887312	novel-271	-	N
Ca21chr2_C_albicans_SC5314	1953767	1954354	novel-272	-	N
Ca21chr2_C_albicans_SC5314	2033076	2033740	novel-273	-	N
Ca21chr2_C_albicans_SC5314	2040059	2040847	novel-274	-	N
Ca21chr2_C_albicans_SC5314	2041050	2041188	novel-275	-	N
Ca21chr2_C_albicans_SC5314	2063602	2064279	novel-276	-	N
Ca21chr2_C_albicans_SC5314	2066327	2066642	novel-277	-	N
Ca21chr2_C_albicans_SC5314	2141211	2144647	novel-278	-	Y
Ca21chr2_C_albicans_SC5314	2149586	2150298	novel-279	-	N
Ca21chr3_C_albicans_SC5314	8182	9119	novel-280	-	Y
Ca21chr3_C_albicans_SC5314	13552	14005	novel-281	-	N
Ca21chr3_C_albicans_SC5314	42245	42613	novel-282	-	N
Ca21chr3_C_albicans_SC5314	123403	123933	novel-283	-	N
Ca21chr3_C_albicans_SC5314	301226	302249	novel-285	-	N
Ca21chr3_C_albicans_SC5314	456525	456894	novel-286	-	N
Ca21chr3_C_albicans_SC5314	746309	747246	novel-288	-	N
Ca21chr3_C_albicans_SC5314	793504	794451	novel-289	-	N
Ca21chr3_C_albicans_SC5314	1129602	1129898	novel-290	-	N
Ca21chr3_C_albicans_SC5314	1151183	1151454	novel-292	-	N
Ca21chr3_C_albicans_SC5314	1151482	1152090	novel-293	-	Y	antisense to a region that is annotated
Ca21chr3_C_albicans_SC5314	1218456	1218878	novel-294	-	N
Ca21chr3_C_albicans_SC5314	1268657	1269358	novel-295	-	N
Ca21chr3_C_albicans_SC5314	1396145	1397392	novel-296	-	Y	antisense to a region that is annotated
Ca21chr3_C_albicans_SC5314	1480147	1480416	novel-297	-	N
Ca21chr3_C_albicans_SC5314	1585588	1586385	novel-299	-	N
Ca21chr4_C_albicans_SC5314	2146	2460	novel-302	-	N
Ca21chr4_C_albicans_SC5314	279641	280206	novel-303	-	N
Ca21chr4_C_albicans_SC5314	282236	282789	novel-304	-	N
Ca21chr4_C_albicans_SC5314	357342	357733	novel-305	-	N
Ca21chr4_C_albicans_SC5314	520413	520784	novel-306	-	N
Ca21chr4_C_albicans_SC5314	849210	849630	novel-307	-	N
Ca21chr4_C_albicans_SC5314	1031049	1031652	novel-309	-	N
Ca21chr4_C_albicans_SC5314	1286995	1288164	novel-312	-	Y	antisense to a region that is unannotated but reported
Ca21chr4_C_albicans_SC5314	1440177	1440619	novel-313	-	N
Ca21chr4_C_albicans_SC5314	1453946	1454686	novel-314	-	Y	antisense to a region that is unannotated but reported
Ca21chr4_C_albicans_SC5314	1455388	1455710	novel-315	-	N
Ca21chr4_C_albicans_SC5314	1486356	1486831	novel-316	-	N
Ca21chr5_C_albicans_SC5314	1711	2171	novel-317	-	N
Ca21chr5_C_albicans_SC5314	3317	3531	novel-318	-	N
Ca21chr5_C_albicans_SC5314	192874	193731	novel-321	-	N
Ca21chr5_C_albicans_SC5314	370091	370538	novel-323	-	N
Ca21chr5_C_albicans_SC5314	465879	466134	novel-324	-	N
Ca21chr5_C_albicans_SC5314	515707	516147	novel-325	-	Y	antisense to a region that is unannotated and unreported
Ca21chr5_C_albicans_SC5314	623025	623625	novel-326	-	N
Ca21chr5_C_albicans_SC5314	1038958	1040536	novel-330	-	N
Ca21chr5_C_albicans_SC5314	1079066	1079524	novel-331	-	N
Ca21chr5_C_albicans_SC5314	1089487	1090298	novel-332	-	Y	antisense to a region that is annotated
Ca21chr5_C_albicans_SC5314	1189798	1190391	novel-335	-	N
Ca21chr6_C_albicans_SC5314	2825	3797	novel-336	-	N
Ca21chr6_C_albicans_SC5314	4199	4590	novel-337	-	N
Ca21chr6_C_albicans_SC5314	5339	5808	novel-338	-	N
Ca21chr6_C_albicans_SC5314	240560	242782	novel-339	-	N
Ca21chr6_C_albicans_SC5314	274725	275275	novel-340	-	Y	antisense to a region that is annotated
Ca21chr6_C_albicans_SC5314	309438	309853	novel-341	-	N
Ca21chr6_C_albicans_SC5314	355008	355728	novel-342	-	N
Ca21chr6_C_albicans_SC5314	419146	419709	novel-343	-	N
Ca21chr6_C_albicans_SC5314	419895	420204	novel-344	-	N
Ca21chr6_C_albicans_SC5314	435537	435831	novel-345	-	N
Ca21chr6_C_albicans_SC5314	552319	552714	novel-346	-	N
Ca21chr6_C_albicans_SC5314	694324	695990	novel-347	-	N
Ca21chr6_C_albicans_SC5314	866761	867753	novel-348	-	N
Ca21chr6_C_albicans_SC5314	926988	927130	novel-349	-	N
Ca21chr6_C_albicans_SC5314	927137	927541	novel-350	-	N
Ca21chr6_C_albicans_SC5314	964035	964347	novel-351	-	N
Ca21chr6_C_albicans_SC5314	1031706	1032626	novel-352	-	N
Ca21chr7_C_albicans_SC5314	110726	111588	novel-353	-	N
Ca21chr7_C_albicans_SC5314	168969	169363	novel-354	-	N
Ca21chr7_C_albicans_SC5314	181867	185242	novel-355	-	N
Ca21chr7_C_albicans_SC5314	185827	186241	novel-356	-	N
Ca21chr7_C_albicans_SC5314	234471	234639	novel-357	-	N
Ca21chr7_C_albicans_SC5314	235541	236036	novel-358	-	N
Ca21chr7_C_albicans_SC5314	352326	354135	novel-359	-	N
Ca21chr7_C_albicans_SC5314	361504	361781	novel-360	-	N
Ca21chr7_C_albicans_SC5314	464768	465077	novel-361	-	N
Ca21chr7_C_albicans_SC5314	553991	560196	novel-362	-	N
Ca21chr7_C_albicans_SC5314	590306	591164	novel-363	-	N
Ca21chr7_C_albicans_SC5314	607352	607812	novel-364	-	N
Ca21chr7_C_albicans_SC5314	812438	812736	novel-365	-	N
Ca21chr7_C_albicans_SC5314	836537	836679	novel-366	-	N
Ca21chr7_C_albicans_SC5314	948768	949384	novel-367	-	N
Ca21chrR_C_albicans_SC5314	2982	3577	novel-368	-	N
Ca21chrR_C_albicans_SC5314	116273	118173	novel-369	-	N
Ca21chrR_C_albicans_SC5314	210835	215535	novel-370	-	N
Ca21chrR_C_albicans_SC5314	419546	420181	novel-372	-	N
Ca21chrR_C_albicans_SC5314	543405	543846	novel-373	-	N
Ca21chrR_C_albicans_SC5314	544025	544388	novel-374	-	N
Ca21chrR_C_albicans_SC5314	612388	612751	novel-375	-	N
Ca21chrR_C_albicans_SC5314	624316	624575	novel-376	-	N
Ca21chrR_C_albicans_SC5314	961575	961850	novel-380	-	N
Ca21chrR_C_albicans_SC5314	997091	997558	novel-381	-	N
Ca21chrR_C_albicans_SC5314	1019039	1019568	novel-382	-	N
Ca21chrR_C_albicans_SC5314	1019581	1019761	novel-383	-	N
Ca21chrR_C_albicans_SC5314	1093130	1093992	novel-385	-	Y
Ca21chrR_C_albicans_SC5314	1138083	1139005	novel-386	-	N
Ca21chrR_C_albicans_SC5314	1352402	1353184	novel-387	-	N
Ca21chrR_C_albicans_SC5314	1353825	1354336	novel-388	-	Y
Ca21chrR_C_albicans_SC5314	1396445	1396755	novel-389	-	N
Ca21chrR_C_albicans_SC5314	1396794	1397258	novel-390	-	N
Ca21chrR_C_albicans_SC5314	1416398	1416771	novel-393	-	N
Ca21chrR_C_albicans_SC5314	1486590	1487202	novel-394	-	N
Ca21chrR_C_albicans_SC5314	1659885	1660359	novel-395	-	N
Ca21chrR_C_albicans_SC5314	1885591	1885929	novel-396	-	N
Ca21chrR_C_albicans_SC5314	1888654	1889190	novel-397	-	N
Ca21chrR_C_albicans_SC5314	2009602	2010254	novel-398	-	N
Ca21chrR_C_albicans_SC5314	2012154	2012710	novel-399	-	N
Ca21chrR_C_albicans_SC5314	2086311	2086980	novel-401	-	N
Ca21chrR_C_albicans_SC5314	2201563	2203039	novel-402	-	N
